# Supplementary material for: Importance of nonsynonymous OCA2 variants in human eye color prediction
Source: Mol Genet Genomic Med. 2016 Mar 11;4(4):420–30. doi: 10.1002/mgg3.213 (PMC4947861; doi:10.1002/mgg3.213)
Supplement: Supplementary file 1 — Table S1. Median coverage, number of variant loci and alleles and PIE‐score for the 47 sequenced samples. [file MGG3-4-420-s001.xlsx]

## Sheet: Ark1
Sample	Median coverage	No. of variant loci	No. of variant loci with cov.>25	No. of variant alleles with cov. >25	PIE-score
00091-RP	195	614	601	881	-0.0562005
00080-RP	266	392	374	649	-0.8888
00065-RP	132	533	526	1006	-0.93854
00028-RP	249	588	587	708	0.066936
00026-RP	119	590	565	700	0.572813
00025-RP	164	567	585	722	-0.0213735
00023-RP	140	476	472	650	0.999632
00018-RP	139	605	601	783	0.983516
00017-RP	122	593	593	667	1
00014-RP	308	553	551	682	-0.9647
00010-RP	172	662	659	757	0.999797
00007-RP	175	536	534	624	0.99986
00005-RP	62	411	406	558	0.999766
00004-RP	90	536	534	640	0.960997
3456795	336	436	435	516	0.341046
3456734	176	297	297	432	0.982114
3456723	275	254	254	353	0.940489
3456706	121	498	495	679	0.236545
3436194	386	581	577	802	-0.495795
3426942	149	628	621	842	0.194239
3426925	344	609	605	869	0.4475
3426909	200	471	469	546	-0.710072
3426889	205	556	552	832	0.476332
3426880	203	531	530	658	0.573285
3426874	153	523	519	649	0.755707
3426843	155	467	465	774	0.692443
3426837	256	667	666	786	0.951343
3426830	333	276	274	356	0.983761
3426828	309	506	505	563	0.8664
3426824	323	580	578	636	-0.0657842
3426813	95	662	653	853	-0.85412
3426806	136	532	532	663	-0.439188
3250526	208	657	654	873	-0.886718
3250521	273	193	181	253	-0.927457
3250520	194	526	525	587	0.966007
3250519	422	752	751	938	-0.885553
3250517	167	441	439	592	0.999491
125491	97	511	509	580	0.49567
125444	210	302	302	462	0.562301
125443	148	272	271	380	-0.548696
125424	206	560	557	920	-0.947408
125386	188	619	617	906	0.367743
125385	231	652	650	942	-0.358706
125330	104	555	550	937	1
125280	143	659	656	916	0.742456
125278	206	232	231	330	-0.198931
125205	229	535	531	887	0.337423
