# Supplementary material for: Importance of nonsynonymous OCA2 variants in human eye color prediction
Source: Mol Genet Genomic Med. 2016 Mar 11;4(4):420–30. doi: 10.1002/mgg3.213 (PMC4947861; doi:10.1002/mgg3.213)
Supplement: Supplementary file 2 — Table S2. Selected output from ALAMUT with information about the observed variants. [file MGG3-4-420-s002.xlsx]

## Sheet: Ark1
rsId	chrom	pos	gene	geneId	transcript	codingEffect	varLocation	assembly	gDNAstart	gDNAend	gNomen	pNomen	alt_pNomen	exon
rs75043266	15	28000167	OCA2	8101	NM_000275.2		3'UTR	GRCh37	28000167	28000167	Chr15(GRCh37):g.28000167G>C	p.?	p.?	24
rs1800414	15	28197037	OCA2	8101	NM_000275.2	missense	exon	GRCh37	28197037	28197037	Chr15(GRCh37):g.28197037T>C	p.His615Arg	p.His615Arg	18
rs74653330	15	28228553	OCA2	8101	NM_000275.2	missense	exon	GRCh37	28228553	28228553	Chr15(GRCh37):g.28228553C>T	p.Ala481Thr	p.Ala481Thr	14
rs121918166	15	28230247	OCA2	8101	NM_000275.2	missense	exon	GRCh37	28230247	28230247	Chr15(GRCh37):g.28230247C>T	p.Val443Ile	p.Val443Ile	13
rs1800407	15	28230318	OCA2	8101	NM_000275.2	missense	exon	GRCh37	28230318	28230318	Chr15(GRCh37):g.28230318C>T	p.Arg419Gln	p.Arg419Gln	13
rs1800401	15	28260053	OCA2	8101	NM_000275.2	missense	exon	GRCh37	28260053	28260053	Chr15(GRCh37):g.28260053G>A	p.Arg305Trp	p.Arg305Trp	9
rs12592307	15	28090173	OCA2	8101	NM_000275.2	synonymous	exon	GRCh37	28090173	28090173	Chr15(GRCh37):g.28090173C>T	p.=	p.Ser788Ser	23
rs1800419	15	28096538	OCA2	8101	NM_000275.2	synonymous	exon	GRCh37	28096538	28096538	Chr15(GRCh37):g.28096538A>G	p.=	p.Ala776Ala	22
rs1800411	15	28211921	OCA2	8101	NM_000275.2	synonymous	exon	GRCh37	28211921	28211921	Chr15(GRCh37):g.28211921G>A	p.=	p.Cys517Cys	15
rs1800404	15	28235773	OCA2	8101	NM_000275.2	synonymous	exon	GRCh37	28235773	28235773	Chr15(GRCh37):g.28235773C>T	p.=	p.Ala355Ala	10
	15	28235725	OCA2			synonymous	exon
	15	28015927	OCA2	8101	NM_000275.2		intron	GRCh37	28015928	28015969	Chr15(GRCh37):g.28015928_28015969del	p.?	p.?	24
rs140858755	15	28060093	OCA2	8101	NM_000275.2		intron	GRCh37	28060094	28060095	Chr15(GRCh37):g.28060094_28060095del	p.?	p.?	23
rs11327940	15	28147361	OCA2	8101	NM_000275.2		intron	GRCh37	28147362	28147362	Chr15(GRCh37):g.28147362del	p.?	p.?	19
	15	28159036	OCA2	8101	NM_000275.2		intron	GRCh37	28159037	28159046	Chr15(GRCh37):g.28159037_28159046del	p.?	p.?	19
	15	28159038	OCA2	8101	NM_000275.2		intron	GRCh37	28159039	28159042	Chr15(GRCh37):g.28159039_28159042del	p.?	p.?	19
rs66463618	15	28167826	OCA2	8101	NM_000275.2		intron	GRCh37	28167827	28167842	Chr15(GRCh37):g.28167827_28167842del	p.?	p.?	19
	15	28295713	OCA2	8101	NM_000275.2		intron	GRCh37	28295714	28295714	Chr15(GRCh37):g.28295714del	p.?	p.?	3
rs11368246	15	28317735	OCA2	8101	NM_000275.2		intron	GRCh37	28317736	28317736	Chr15(GRCh37):g.28317736del	p.?	p.?	2
	15	28302952	OCA2	8101	NM_000275.2		intron	GRCh37	28302952	28302952	Chr15(GRCh37):g.28302952delinsG,C	p.?	p.?	2
	15	28328765	OCA2	8101	NM_000275.2		intron	GRCh37	28328765	28328765	Chr15(GRCh37):g.28328765delins23	p.?	p.?	2
	15	28069748	OCA2	8101	NM_000275.2		intron	GRCh37	28069748	28069749	Chr15(GRCh37):g.28069748_28069749ins30	p.?	p.?	23
	15	28175050	OCA2	8101	NM_000275.2		intron	GRCh37	28175050	28175051	Chr15(GRCh37):g.28175050_28175051ins20	p.?	p.?	19
rs144784605	15	28286407	OCA2	8101	NM_000275.2		intron	GRCh37	28286407	28286408	Chr15(GRCh37):g.28286407_28286408insAT	p.?	p.?	3
rs11074304	15	28001017	OCA2	8101	NM_000275.2		intron	GRCh37	28001017	28001017	Chr15(GRCh37):g.28001017A>C	p.?	p.?	24
rs11632677	15	28001365	OCA2	8101	NM_000275.2		intron	GRCh37	28001365	28001365	Chr15(GRCh37):g.28001365A>G	p.?	p.?	24
	15	28001397	OCA2	8101	NM_000275.2		intron	GRCh37	28001397	28001397	Chr15(GRCh37):g.28001397C>T	p.?	p.?	24
rs16950402	15	28001858	OCA2	8101	NM_000275.2		intron	GRCh37	28001858	28001858	Chr15(GRCh37):g.28001858T>C	p.?	p.?	24
	15	28001996	OCA2	8101	NM_000275.2		intron	GRCh37	28001996	28001996	Chr15(GRCh37):g.28001996A>C	p.?	p.?	24
rs55676645	15	28002034	OCA2	8101	NM_000275.2		intron	GRCh37	28002034	28002034	Chr15(GRCh37):g.28002034T>G	p.?	p.?	24
rs7164752	15	28002059	OCA2	8101	NM_000275.2		intron	GRCh37	28002059	28002059	Chr15(GRCh37):g.28002059T>C	p.?	p.?	24
rs71465251	15	28002167	OCA2	8101	NM_000275.2		intron	GRCh37	28002167	28002167	Chr15(GRCh37):g.28002167C>T	p.?	p.?	24
rs73370353	15	28002262	OCA2	8101	NM_000275.2		intron	GRCh37	28002262	28002262	Chr15(GRCh37):g.28002262G>A	p.?	p.?	24
rs76174114	15	28002514	OCA2	8101	NM_000275.2		intron	GRCh37	28002514	28002514	Chr15(GRCh37):g.28002514C>T	p.?	p.?	24
rs75328649	15	28002876	OCA2	8101	NM_000275.2		intron	GRCh37	28002876	28002876	Chr15(GRCh37):g.28002876T>C	p.?	p.?	24
rs4411468	15	28003335	OCA2	8101	NM_000275.2		intron	GRCh37	28003335	28003335	Chr15(GRCh37):g.28003335G>A	p.?	p.?	24
rs71465252	15	28003384	OCA2	8101	NM_000275.2		intron	GRCh37	28003384	28003384	Chr15(GRCh37):g.28003384A>G	p.?	p.?	24
rs1603784	15	28003789	OCA2	8101	NM_000275.2		intron	GRCh37	28003789	28003789	Chr15(GRCh37):g.28003789A>G	p.?	p.?	24
	15	28004072	OCA2	8101	NM_000275.2		intron	GRCh37	28004072	28004072	Chr15(GRCh37):g.28004072G>A	p.?	p.?	24
rs12914131	15	28004804	OCA2	8101	NM_000275.2		intron	GRCh37	28004804	28004804	Chr15(GRCh37):g.28004804C>T	p.?	p.?	24
rs28614106	15	28004971	OCA2	8101	NM_000275.2		intron	GRCh37	28004971	28004971	Chr15(GRCh37):g.28004971G>A	p.?	p.?	24
	15	28005895	OCA2	8101	NM_000275.2		intron	GRCh37	28005895	28005895	Chr15(GRCh37):g.28005895C>T	p.?	p.?	24
rs989869	15	28006306	OCA2	8101	NM_000275.2		intron	GRCh37	28006306	28006306	Chr15(GRCh37):g.28006306C>T	p.?	p.?	24
	15	28007174	OCA2	8101	NM_000275.2		intron	GRCh37	28007174	28007174	Chr15(GRCh37):g.28007174C>A	p.?	p.?	24
rs76155555	15	28007447	OCA2	8101	NM_000275.2		intron	GRCh37	28007447	28007447	Chr15(GRCh37):g.28007447C>T	p.?	p.?	24
rs11633701	15	28007476	OCA2	8101	NM_000275.2		intron	GRCh37	28007476	28007476	Chr15(GRCh37):g.28007476A>G	p.?	p.?	24
	15	28008630	OCA2	8101	NM_000275.2		intron	GRCh37	28008630	28008630	Chr15(GRCh37):g.28008630G>A	p.?	p.?	24
rs12904598	15	28008659	OCA2	8101	NM_000275.2		intron	GRCh37	28008659	28008659	Chr15(GRCh37):g.28008659A>G	p.?	p.?	24
rs35729795	15	28008741	OCA2	8101	NM_000275.2		intron	GRCh37	28008741	28008741	Chr15(GRCh37):g.28008741G>C	p.?	p.?	24
rs193052578	15	28009295	OCA2	8101	NM_000275.2		intron	GRCh37	28009295	28009295	Chr15(GRCh37):g.28009295C>T	p.?	p.?	24
	15	28009346	OCA2	8101	NM_000275.2		intron	GRCh37	28009346	28009346	Chr15(GRCh37):g.28009346C>A	p.?	p.?	24
rs11637518	15	28009556	OCA2	8101	NM_000275.2		intron	GRCh37	28009556	28009556	Chr15(GRCh37):g.28009556A>G	p.?	p.?	24
	15	28009848	OCA2	8101	NM_000275.2		intron	GRCh37	28009848	28009848	Chr15(GRCh37):g.28009848C>A	p.?	p.?	24
rs34244593	15	28010908	OCA2	8101	NM_000275.2		intron	GRCh37	28010908	28010908	Chr15(GRCh37):g.28010908G>C	p.?	p.?	24
rs8034368	15	28011168	OCA2	8101	NM_000275.2		intron	GRCh37	28011168	28011168	Chr15(GRCh37):g.28011168C>T	p.?	p.?	24
rs1498519	15	28011651	OCA2	8101	NM_000275.2		intron	GRCh37	28011651	28011651	Chr15(GRCh37):g.28011651G>T	p.?	p.?	24
rs4778177	15	28011894	OCA2	8101	NM_000275.2		intron	GRCh37	28011894	28011894	Chr15(GRCh37):g.28011894C>T	p.?	p.?	24
rs75236462	15	28012154	OCA2	8101	NM_000275.2		intron	GRCh37	28012154	28012154	Chr15(GRCh37):g.28012154C>T	p.?	p.?	24
	15	28012168	OCA2	8101	NM_000275.2		intron	GRCh37	28012168	28012168	Chr15(GRCh37):g.28012168T>G	p.?	p.?	24
rs4778178	15	28012253	OCA2	8101	NM_000275.2		intron	GRCh37	28012253	28012253	Chr15(GRCh37):g.28012253T>C	p.?	p.?	24
	15	28012649	OCA2	8101	NM_000275.2		intron	GRCh37	28012649	28012649	Chr15(GRCh37):g.28012649C>T	p.?	p.?	24
rs200749748	15	28012656	OCA2	8101	NM_000275.2		intron	GRCh37	28012656	28012656	Chr15(GRCh37):g.28012656G>C	p.?	p.?	24
rs7168039	15	28012657	OCA2	8101	NM_000275.2		intron	GRCh37	28012657	28012657	Chr15(GRCh37):g.28012657G>T	p.?	p.?	24
rs141710687	15	28012810	OCA2	8101	NM_000275.2		intron	GRCh37	28012810	28012810	Chr15(GRCh37):g.28012810A>G	p.?	p.?	24
rs73370371	15	28012914	OCA2	8101	NM_000275.2		intron	GRCh37	28012914	28012914	Chr15(GRCh37):g.28012914C>A	p.?	p.?	24
rs180875416	15	28013232	OCA2	8101	NM_000275.2		intron	GRCh37	28013232	28013232	Chr15(GRCh37):g.28013232G>C	p.?	p.?	24
rs4778118	15	28013528	OCA2	8101	NM_000275.2		intron	GRCh37	28013528	28013528	Chr15(GRCh37):g.28013528C>T	p.?	p.?	24
rs4778179	15	28013600	OCA2	8101	NM_000275.2		intron	GRCh37	28013600	28013600	Chr15(GRCh37):g.28013600T>C	p.?	p.?	24
rs11637271	15	28013639	OCA2	8101	NM_000275.2		intron	GRCh37	28013639	28013639	Chr15(GRCh37):g.28013639G>A	p.?	p.?	24
rs2133246	15	28014072	OCA2	8101	NM_000275.2		intron	GRCh37	28014072	28014072	Chr15(GRCh37):g.28014072A>G	p.?	p.?	24
	15	28014076	OCA2	8101	NM_000275.2		intron	GRCh37	28014076	28014076	Chr15(GRCh37):g.28014076T>C	p.?	p.?	24
	15	28014077	OCA2	8101	NM_000275.2		intron	GRCh37	28014077	28014077	Chr15(GRCh37):g.28014077T>A	p.?	p.?	24
rs3947367	15	28014104	OCA2	8101	NM_000275.2		intron	GRCh37	28014104	28014104	Chr15(GRCh37):g.28014104C>T	p.?	p.?	24
rs117080305	15	28014142	OCA2	8101	NM_000275.2		intron	GRCh37	28014142	28014142	Chr15(GRCh37):g.28014142C>T	p.?	p.?	24
rs75867735	15	28015073	OCA2	8101	NM_000275.2		intron	GRCh37	28015073	28015073	Chr15(GRCh37):g.28015073G>A	p.?	p.?	24
rs112785208	15	28015219	OCA2	8101	NM_000275.2		intron	GRCh37	28015219	28015219	Chr15(GRCh37):g.28015219G>A	p.?	p.?	24
	15	28015364	OCA2	8101	NM_000275.2		intron	GRCh37	28015364	28015364	Chr15(GRCh37):g.28015364A>G	p.?	p.?	24
	15	28015368	OCA2	8101	NM_000275.2		intron	GRCh37	28015368	28015368	Chr15(GRCh37):g.28015368A>G	p.?	p.?	24
rs79318689	15	28015387	OCA2	8101	NM_000275.2		intron	GRCh37	28015387	28015387	Chr15(GRCh37):g.28015387G>A	p.?	p.?	24
rs141836561	15	28015391	OCA2	8101	NM_000275.2		intron	GRCh37	28015391	28015391	Chr15(GRCh37):g.28015391C>T	p.?	p.?	24
	15	28015821	OCA2	8101	NM_000275.2		intron	GRCh37	28015821	28015821	Chr15(GRCh37):g.28015821C>T	p.?	p.?	24
rs4992115	15	28015882	OCA2	8101	NM_000275.2		intron	GRCh37	28015882	28015882	Chr15(GRCh37):g.28015882T>C	p.?	p.?	24
	15	28015925	OCA2	8101	NM_000275.2		intron	GRCh37	28015925	28015925	Chr15(GRCh37):g.28015925A>C	p.?	p.?	24
	15	28015952	OCA2	8101	NM_000275.2		intron	GRCh37	28015952	28015952	Chr15(GRCh37):g.28015952C>T	p.?	p.?	24
	15	28015962	OCA2	8101	NM_000275.2		intron	GRCh37	28015962	28015962	Chr15(GRCh37):g.28015962C>T	p.?	p.?	24
	15	28015969	OCA2	8101	NM_000275.2		intron	GRCh37	28015969	28015969	Chr15(GRCh37):g.28015969A>C	p.?	p.?	24
	15	28015981	OCA2	8101	NM_000275.2		intron	GRCh37	28015981	28015981	Chr15(GRCh37):g.28015981T>C	p.?	p.?	24
rs59989098	15	28016003	OCA2	8101	NM_000275.2		intron	GRCh37	28016003	28016003	Chr15(GRCh37):g.28016003T>C	p.?	p.?	24
	15	28016019	OCA2	8101	NM_000275.2		intron	GRCh37	28016019	28016019	Chr15(GRCh37):g.28016019C>T	p.?	p.?	24
rs185347667	15	28016028	OCA2	8101	NM_000275.2		intron	GRCh37	28016028	28016028	Chr15(GRCh37):g.28016028G>C	p.?	p.?	24
rs74517430	15	28016041	OCA2	8101	NM_000275.2		intron	GRCh37	28016041	28016041	Chr15(GRCh37):g.28016041T>C	p.?	p.?	24
	15	28016092	OCA2	8101	NM_000275.2		intron	GRCh37	28016092	28016092	Chr15(GRCh37):g.28016092G>C	p.?	p.?	24
	15	28016562	OCA2	8101	NM_000275.2		intron	GRCh37	28016562	28016562	Chr15(GRCh37):g.28016562A>C	p.?	p.?	24
rs17651002	15	28016565	OCA2	8101	NM_000275.2		intron	GRCh37	28016565	28016565	Chr15(GRCh37):g.28016565G>A	p.?	p.?	24
rs7177473	15	28016623	OCA2	8101	NM_000275.2		intron	GRCh37	28016623	28016623	Chr15(GRCh37):g.28016623C>T	p.?	p.?	24
rs72708994	15	28017048	OCA2	8101	NM_000275.2		intron	GRCh37	28017048	28017048	Chr15(GRCh37):g.28017048A>G	p.?	p.?	24
rs12592078	15	28017436	OCA2	8101	NM_000275.2		intron	GRCh37	28017436	28017436	Chr15(GRCh37):g.28017436T>C	p.?	p.?	24
rs17565953	15	28018655	OCA2	8101	NM_000275.2		intron	GRCh37	28018655	28018655	Chr15(GRCh37):g.28018655G>T	p.?	p.?	24
rs78556039	15	28018939	OCA2	8101	NM_000275.2		intron	GRCh37	28018939	28018939	Chr15(GRCh37):g.28018939T>C	p.?	p.?	24
rs36025837	15	28019022	OCA2	8101	NM_000275.2		intron	GRCh37	28019022	28019022	Chr15(GRCh37):g.28019022G>A	p.?	p.?	24
rs17651026	15	28019317	OCA2	8101	NM_000275.2		intron	GRCh37	28019317	28019317	Chr15(GRCh37):g.28019317C>G	p.?	p.?	24
rs56111084	15	28020127	OCA2	8101	NM_000275.2		intron	GRCh37	28020127	28020127	Chr15(GRCh37):g.28020127C>T	p.?	p.?	24
rs8023340	15	28020388	OCA2	8101	NM_000275.2		intron	GRCh37	28020388	28020388	Chr15(GRCh37):g.28020388A>G	p.?	p.?	24
rs11636948	15	28020895	OCA2	8101	NM_000275.2		intron	GRCh37	28020895	28020895	Chr15(GRCh37):g.28020895T>C	p.?	p.?	24
rs79126231	15	28020923	OCA2	8101	NM_000275.2		intron	GRCh37	28020923	28020923	Chr15(GRCh37):g.28020923C>G	p.?	p.?	24
	15	28021142	OCA2	8101	NM_000275.2		intron	GRCh37	28021142	28021142	Chr15(GRCh37):g.28021142T>A	p.?	p.?	24
rs11074305	15	28021398	OCA2	8101	NM_000275.2		intron	GRCh37	28021398	28021398	Chr15(GRCh37):g.28021398C>G	p.?	p.?	24
rs2279728	15	28021503	OCA2	8101	NM_000275.2		intron	GRCh37	28021503	28021503	Chr15(GRCh37):g.28021503C>T	p.?	p.?	24
rs80088104	15	28021763	OCA2	8101	NM_000275.2		intron	GRCh37	28021763	28021763	Chr15(GRCh37):g.28021763C>G	p.?	p.?	24
rs11631195	15	28021888	OCA2	8101	NM_000275.2		intron	GRCh37	28021888	28021888	Chr15(GRCh37):g.28021888G>A	p.?	p.?	24
rs116960417	15	28021917	OCA2	8101	NM_000275.2		intron	GRCh37	28021917	28021917	Chr15(GRCh37):g.28021917G>A	p.?	p.?	24
rs2279727	15	28021961	OCA2	8101	NM_000275.2		intron	GRCh37	28021961	28021961	Chr15(GRCh37):g.28021961T>G	p.?	p.?	24
	15	28022130	OCA2	8101	NM_000275.2		intron	GRCh37	28022130	28022130	Chr15(GRCh37):g.28022130T>G	p.?	p.?	24
rs117681148	15	28022152	OCA2	8101	NM_000275.2		intron	GRCh37	28022152	28022152	Chr15(GRCh37):g.28022152T>A	p.?	p.?	24
rs16950413	15	28022360	OCA2	8101	NM_000275.2		intron	GRCh37	28022360	28022360	Chr15(GRCh37):g.28022360C>T	p.?	p.?	24
rs68182919	15	28022750	OCA2	8101	NM_000275.2		intron	GRCh37	28022750	28022750	Chr15(GRCh37):g.28022750C>A	p.?	p.?	24
rs138640971	15	28023630	OCA2	8101	NM_000275.2		intron	GRCh37	28023630	28023630	Chr15(GRCh37):g.28023630T>G	p.?	p.?	24
rs147357415	15	28023702	OCA2	8101	NM_000275.2		intron	GRCh37	28023702	28023702	Chr15(GRCh37):g.28023702C>T	p.?	p.?	24
	15	28023809	OCA2	8101	NM_000275.2		intron	GRCh37	28023809	28023809	Chr15(GRCh37):g.28023809T>G	p.?	p.?	24
	15	28024309	OCA2	8101	NM_000275.2		intron	GRCh37	28024309	28024309	Chr15(GRCh37):g.28024309T>A	p.?	p.?	24
	15	28024318	OCA2	8101	NM_000275.2		intron	GRCh37	28024318	28024318	Chr15(GRCh37):g.28024318T>C	p.?	p.?	24
	15	28024320	OCA2	8101	NM_000275.2		intron	GRCh37	28024320	28024320	Chr15(GRCh37):g.28024320G>T	p.?	p.?	24
rs1498510	15	28024791	OCA2	8101	NM_000275.2		intron	GRCh37	28024791	28024791	Chr15(GRCh37):g.28024791T>C	p.?	p.?	24
rs7182120	15	28025222	OCA2	8101	NM_000275.2		intron	GRCh37	28025222	28025222	Chr15(GRCh37):g.28025222A>G	p.?	p.?	24
rs144184922	15	28026001	OCA2	8101	NM_000275.2		intron	GRCh37	28026001	28026001	Chr15(GRCh37):g.28026001T>C	p.?	p.?	24
rs904373	15	28026935	OCA2	8101	NM_000275.2		intron	GRCh37	28026935	28026935	Chr15(GRCh37):g.28026935G>A	p.?	p.?	24
	15	28027001	OCA2	8101	NM_000275.2		intron	GRCh37	28027001	28027001	Chr15(GRCh37):g.28027001T>A	p.?	p.?	24
rs884197	15	28027100	OCA2	8101	NM_000275.2		intron	GRCh37	28027100	28027100	Chr15(GRCh37):g.28027100G>A	p.?	p.?	24
rs750358	15	28028248	OCA2	8101	NM_000275.2		intron	GRCh37	28028248	28028248	Chr15(GRCh37):g.28028248A>G	p.?	p.?	24
rs146926651	15	28028783	OCA2	8101	NM_000275.2		intron	GRCh37	28028783	28028783	Chr15(GRCh37):g.28028783G>A	p.?	p.?	24
rs67162626	15	28029450	OCA2	8101	NM_000275.2		intron	GRCh37	28029450	28029450	Chr15(GRCh37):g.28029450T>C	p.?	p.?	24
rs8036798	15	28029490	OCA2	8101	NM_000275.2		intron	GRCh37	28029490	28029490	Chr15(GRCh37):g.28029490C>A	p.?	p.?	24
rs1498509	15	28030000	OCA2	8101	NM_000275.2		intron	GRCh37	28030000	28030000	Chr15(GRCh37):g.28030000G>A	p.?	p.?	24
rs11635133	15	28030035	OCA2	8101	NM_000275.2		intron	GRCh37	28030035	28030035	Chr15(GRCh37):g.28030035G>C	p.?	p.?	24
rs201725478	15	28030043	OCA2	8101	NM_000275.2		intron	GRCh37	28030043	28030043	Chr15(GRCh37):g.28030043G>C	p.?	p.?	24
rs11631057	15	28030158	OCA2	8101	NM_000275.2		intron	GRCh37	28030158	28030158	Chr15(GRCh37):g.28030158A>T	p.?	p.?	24
	15	28030410	OCA2	8101	NM_000275.2		intron	GRCh37	28030410	28030410	Chr15(GRCh37):g.28030410T>C	p.?	p.?	24
rs72708998	15	28030661	OCA2	8101	NM_000275.2		intron	GRCh37	28030661	28030661	Chr15(GRCh37):g.28030661T>A	p.?	p.?	24
	15	28031005	OCA2	8101	NM_000275.2		intron	GRCh37	28031005	28031005	Chr15(GRCh37):g.28031005G>A	p.?	p.?	24
	15	28031037	OCA2	8101	NM_000275.2		intron	GRCh37	28031037	28031037	Chr15(GRCh37):g.28031037G>A	p.?	p.?	24
rs1909267	15	28031245	OCA2	8101	NM_000275.2		intron	GRCh37	28031245	28031245	Chr15(GRCh37):g.28031245C>T	p.?	p.?	24
rs1909266	15	28031518	OCA2	8101	NM_000275.2		intron	GRCh37	28031518	28031518	Chr15(GRCh37):g.28031518C>A	p.?	p.?	24
	15	28032105	OCA2	8101	NM_000275.2		intron	GRCh37	28032105	28032105	Chr15(GRCh37):g.28032105T>C	p.?	p.?	24
rs76903315	15	28032997	OCA2	8101	NM_000275.2		intron	GRCh37	28032997	28032997	Chr15(GRCh37):g.28032997G>A	p.?	p.?	24
rs144686243	15	28034013	OCA2	8101	NM_000275.2		intron	GRCh37	28034013	28034013	Chr15(GRCh37):g.28034013T>C	p.?	p.?	24
rs7171246	15	28034909	OCA2	8101	NM_000275.2		intron	GRCh37	28034909	28034909	Chr15(GRCh37):g.28034909C>T	p.?	p.?	24
rs75725276	15	28035109	OCA2	8101	NM_000275.2		intron	GRCh37	28035109	28035109	Chr15(GRCh37):g.28035109A>T	p.?	p.?	24
rs60532349	15	28035453	OCA2	8101	NM_000275.2		intron	GRCh37	28035453	28035453	Chr15(GRCh37):g.28035453T>C	p.?	p.?	24
rs62001335	15	28035570	OCA2	8101	NM_000275.2		intron	GRCh37	28035570	28035570	Chr15(GRCh37):g.28035570T>C	p.?	p.?	24
rs55798941	15	28035658	OCA2	8101	NM_000275.2		intron	GRCh37	28035658	28035658	Chr15(GRCh37):g.28035658T>C	p.?	p.?	24
rs55924703	15	28035666	OCA2	8101	NM_000275.2		intron	GRCh37	28035666	28035666	Chr15(GRCh37):g.28035666G>A	p.?	p.?	24
rs11858694	15	28035892	OCA2	8101	NM_000275.2		intron	GRCh37	28035892	28035892	Chr15(GRCh37):g.28035892G>C	p.?	p.?	24
rs114744999	15	28035990	OCA2	8101	NM_000275.2		intron	GRCh37	28035990	28035990	Chr15(GRCh37):g.28035990A>C	p.?	p.?	24
rs17673969	15	28037785	OCA2	8101	NM_000275.2		intron	GRCh37	28037785	28037785	Chr15(GRCh37):g.28037785T>G	p.?	p.?	24
rs16950426	15	28038037	OCA2	8101	NM_000275.2		intron	GRCh37	28038037	28038037	Chr15(GRCh37):g.28038037G>A	p.?	p.?	24
rs151141125	15	28038760	OCA2	8101	NM_000275.2		intron	GRCh37	28038760	28038760	Chr15(GRCh37):g.28038760T>C	p.?	p.?	24
rs35690998	15	28038935	OCA2	8101	NM_000275.2		intron	GRCh37	28038935	28038935	Chr15(GRCh37):g.28038935C>G	p.?	p.?	24
rs12591640	15	28039251	OCA2	8101	NM_000275.2		intron	GRCh37	28039251	28039251	Chr15(GRCh37):g.28039251T>C	p.?	p.?	24
rs12591640	15	28039251	OCA2	8101	NM_000275.2		intron	GRCh37	28039251	28039251	Chr15(GRCh37):g.28039251T>C	p.?	p.?	24
	15	28040066	OCA2	8101	NM_000275.2		intron	GRCh37	28040066	28040066	Chr15(GRCh37):g.28040066T>C	p.?	p.?	24
rs17746918	15	28040221	OCA2	8101	NM_000275.2		intron	GRCh37	28040221	28040221	Chr15(GRCh37):g.28040221G>A	p.?	p.?	24
rs3930739	15	28040342	OCA2	8101	NM_000275.2		intron	GRCh37	28040342	28040342	Chr15(GRCh37):g.28040342C>T	p.?	p.?	24
rs17674017	15	28040757	OCA2	8101	NM_000275.2		intron	GRCh37	28040757	28040757	Chr15(GRCh37):g.28040757A>G	p.?	p.?	24
rs11630219	15	28041307	OCA2	8101	NM_000275.2		intron	GRCh37	28041307	28041307	Chr15(GRCh37):g.28041307C>G	p.?	p.?	24
rs2133244	15	28041472	OCA2	8101	NM_000275.2		intron	GRCh37	28041472	28041472	Chr15(GRCh37):g.28041472T>C	p.?	p.?	24
rs4778180	15	28041803	OCA2	8101	NM_000275.2		intron	GRCh37	28041803	28041803	Chr15(GRCh37):g.28041803C>T	p.?	p.?	24
rs4238492	15	28041904	OCA2	8101	NM_000275.2		intron	GRCh37	28041904	28041904	Chr15(GRCh37):g.28041904A>G	p.?	p.?	24
rs4238493	15	28041927	OCA2	8101	NM_000275.2		intron	GRCh37	28041927	28041927	Chr15(GRCh37):g.28041927C>T	p.?	p.?	24
rs4238494	15	28041939	OCA2	8101	NM_000275.2		intron	GRCh37	28041939	28041939	Chr15(GRCh37):g.28041939T>C	p.?	p.?	24
rs17674023	15	28042154	OCA2	8101	NM_000275.2		intron	GRCh37	28042154	28042154	Chr15(GRCh37):g.28042154G>A	p.?	p.?	24
rs12592159	15	28042432	OCA2	8101	NM_000275.2		intron	GRCh37	28042432	28042432	Chr15(GRCh37):g.28042432C>T	p.?	p.?	24
rs117833722	15	28042560	OCA2	8101	NM_000275.2		intron	GRCh37	28042560	28042560	Chr15(GRCh37):g.28042560C>G	p.?	p.?	24
	15	28042898	OCA2	8101	NM_000275.2		intron	GRCh37	28042898	28042898	Chr15(GRCh37):g.28042898C>A	p.?	p.?	24
rs6497233	15	28043390	OCA2	8101	NM_000275.2		intron	GRCh37	28043390	28043390	Chr15(GRCh37):g.28043390T>C	p.?	p.?	24
rs16950428	15	28044113	OCA2	8101	NM_000275.2		intron	GRCh37	28044113	28044113	Chr15(GRCh37):g.28044113A>G	p.?	p.?	24
rs17746978	15	28044229	OCA2	8101	NM_000275.2		intron	GRCh37	28044229	28044229	Chr15(GRCh37):g.28044229T>C	p.?	p.?	24
rs1874835	15	28044300	OCA2	8101	NM_000275.2		intron	GRCh37	28044300	28044300	Chr15(GRCh37):g.28044300G>T	p.?	p.?	24
rs12911001	15	28044435	OCA2	8101	NM_000275.2		intron	GRCh37	28044435	28044435	Chr15(GRCh37):g.28044435T>C	p.?	p.?	24
rs11074306	15	28044542	OCA2	8101	NM_000275.2		intron	GRCh37	28044542	28044542	Chr15(GRCh37):g.28044542G>A	p.?	p.?	24
rs2173416	15	28044716	OCA2	8101	NM_000275.2		intron	GRCh37	28044716	28044716	Chr15(GRCh37):g.28044716T>C	p.?	p.?	24
rs11074307	15	28044752	OCA2	8101	NM_000275.2		intron	GRCh37	28044752	28044752	Chr15(GRCh37):g.28044752G>A	p.?	p.?	24
rs8036440	15	28045515	OCA2	8101	NM_000275.2		intron	GRCh37	28045515	28045515	Chr15(GRCh37):g.28045515T>A	p.?	p.?	23
rs12438618	15	28045534	OCA2	8101	NM_000275.2		intron	GRCh37	28045534	28045534	Chr15(GRCh37):g.28045534A>G	p.?	p.?	23
rs12441132	15	28045537	OCA2	8101	NM_000275.2		intron	GRCh37	28045537	28045537	Chr15(GRCh37):g.28045537G>A	p.?	p.?	23
rs143103007	15	28046093	OCA2	8101	NM_000275.2		intron	GRCh37	28046093	28046093	Chr15(GRCh37):g.28046093A>G	p.?	p.?	23
	15	28046503	OCA2	8101	NM_000275.2		intron	GRCh37	28046503	28046503	Chr15(GRCh37):g.28046503T>G	p.?	p.?	23
rs28584093	15	28046571	OCA2	8101	NM_000275.2		intron	GRCh37	28046571	28046571	Chr15(GRCh37):g.28046571G>A	p.?	p.?	23
rs2311471	15	28047294	OCA2	8101	NM_000275.2		intron	GRCh37	28047294	28047294	Chr15(GRCh37):g.28047294A>G	p.?	p.?	23
rs2311472	15	28047769	OCA2	8101	NM_000275.2		intron	GRCh37	28047769	28047769	Chr15(GRCh37):g.28047769C>G	p.?	p.?	23
rs74005210	15	28047949	OCA2	8101	NM_000275.2		intron	GRCh37	28047949	28047949	Chr15(GRCh37):g.28047949A>G	p.?	p.?	23
	15	28048148	OCA2	8101	NM_000275.2		intron	GRCh37	28048148	28048148	Chr15(GRCh37):g.28048148A>G	p.?	p.?	23
rs12914516	15	28048192	OCA2	8101	NM_000275.2		intron	GRCh37	28048192	28048192	Chr15(GRCh37):g.28048192G>A	p.?	p.?	23
rs4778181	15	28048313	OCA2	8101	NM_000275.2		intron	GRCh37	28048313	28048313	Chr15(GRCh37):g.28048313C>G	p.?	p.?	23
	15	28048435	OCA2	8101	NM_000275.2		intron	GRCh37	28048435	28048435	Chr15(GRCh37):g.28048435T>C	p.?	p.?	23
rs77755226	15	28048575	OCA2	8101	NM_000275.2		intron	GRCh37	28048575	28048575	Chr15(GRCh37):g.28048575G>A	p.?	p.?	23
rs6497234	15	28048735	OCA2	8101	NM_000275.2		intron	GRCh37	28048735	28048735	Chr15(GRCh37):g.28048735G>A	p.?	p.?	23
rs2311473	15	28048810	OCA2	8101	NM_000275.2		intron	GRCh37	28048810	28048810	Chr15(GRCh37):g.28048810G>A	p.?	p.?	23
rs6497235	15	28049304	OCA2	8101	NM_000275.2		intron	GRCh37	28049304	28049304	Chr15(GRCh37):g.28049304A>G	p.?	p.?	23
rs4778182	15	28049511	OCA2	8101	NM_000275.2		intron	GRCh37	28049511	28049511	Chr15(GRCh37):g.28049511A>G	p.?	p.?	23
rs4778182	15	28049511	OCA2	8101	NM_000275.2		intron	GRCh37	28049511	28049511	Chr15(GRCh37):g.28049511A>G	p.?	p.?	23
	15	28049601	OCA2	8101	NM_000275.2		intron	GRCh37	28049601	28049601	Chr15(GRCh37):g.28049601G>A	p.?	p.?	23
rs28475465	15	28049908	OCA2	8101	NM_000275.2		intron	GRCh37	28049908	28049908	Chr15(GRCh37):g.28049908A>G	p.?	p.?	23
rs118185550	15	28050078	OCA2	8101	NM_000275.2		intron	GRCh37	28050078	28050078	Chr15(GRCh37):g.28050078C>T	p.?	p.?	23
rs181084636	15	28050108	OCA2	8101	NM_000275.2		intron	GRCh37	28050108	28050108	Chr15(GRCh37):g.28050108T>A	p.?	p.?	23
rs4520797	15	28050280	OCA2	8101	NM_000275.2		intron	GRCh37	28050280	28050280	Chr15(GRCh37):g.28050280A>G	p.?	p.?	23
rs2055291	15	28050584	OCA2	8101	NM_000275.2		intron	GRCh37	28050584	28050584	Chr15(GRCh37):g.28050584G>A	p.?	p.?	23
	15	28050657	OCA2	8101	NM_000275.2		intron	GRCh37	28050657	28050657	Chr15(GRCh37):g.28050657C>A	p.?	p.?	23
rs2055290	15	28050690	OCA2	8101	NM_000275.2		intron	GRCh37	28050690	28050690	Chr15(GRCh37):g.28050690T>A	p.?	p.?	23
	15	28050730	OCA2	8101	NM_000275.2		intron	GRCh37	28050730	28050730	Chr15(GRCh37):g.28050730G>A	p.?	p.?	23
rs1391626	15	28051031	OCA2	8101	NM_000275.2		intron	GRCh37	28051031	28051031	Chr15(GRCh37):g.28051031A>G	p.?	p.?	23
	15	28051061	OCA2	8101	NM_000275.2		intron	GRCh37	28051061	28051061	Chr15(GRCh37):g.28051061A>C	p.?	p.?	23
rs6497236	15	28051582	OCA2	8101	NM_000275.2		intron	GRCh37	28051582	28051582	Chr15(GRCh37):g.28051582T>A	p.?	p.?	23
rs6497237	15	28051624	OCA2	8101	NM_000275.2		intron	GRCh37	28051624	28051624	Chr15(GRCh37):g.28051624T>C	p.?	p.?	23
rs8030798	15	28051820	OCA2	8101	NM_000275.2		intron	GRCh37	28051820	28051820	Chr15(GRCh37):g.28051820T>C	p.?	p.?	23
rs12916836	15	28052059	OCA2	8101	NM_000275.2		intron	GRCh37	28052059	28052059	Chr15(GRCh37):g.28052059G>A	p.?	p.?	23
rs12905726	15	28052074	OCA2	8101	NM_000275.2		intron	GRCh37	28052074	28052074	Chr15(GRCh37):g.28052074T>C	p.?	p.?	23
rs17651145	15	28052299	OCA2	8101	NM_000275.2		intron	GRCh37	28052299	28052299	Chr15(GRCh37):g.28052299C>A	p.?	p.?	23
	15	28052304	OCA2	8101	NM_000275.2		intron	GRCh37	28052304	28052304	Chr15(GRCh37):g.28052304A>T	p.?	p.?	23
rs28442888	15	28052331	OCA2	8101	NM_000275.2		intron	GRCh37	28052331	28052331	Chr15(GRCh37):g.28052331C>T	p.?	p.?	23
rs17746990	15	28052654	OCA2	8101	NM_000275.2		intron	GRCh37	28052654	28052654	Chr15(GRCh37):g.28052654C>T	p.?	p.?	23
rs149596814	15	28052950	OCA2	8101	NM_000275.2		intron	GRCh37	28052950	28052950	Chr15(GRCh37):g.28052950C>T	p.?	p.?	23
rs145078994	15	28053118	OCA2	8101	NM_000275.2		intron	GRCh37	28053118	28053118	Chr15(GRCh37):g.28053118G>T	p.?	p.?	23
rs8037607	15	28053483	OCA2	8101	NM_000275.2		intron	GRCh37	28053483	28053483	Chr15(GRCh37):g.28053483T>C	p.?	p.?	23
rs8036718	15	28053557	OCA2	8101	NM_000275.2		intron	GRCh37	28053557	28053557	Chr15(GRCh37):g.28053557A>G	p.?	p.?	23
rs72710504	15	28053724	OCA2	8101	NM_000275.2		intron	GRCh37	28053724	28053724	Chr15(GRCh37):g.28053724C>T	p.?	p.?	23
rs6497238	15	28053778	OCA2	8101	NM_000275.2		intron	GRCh37	28053778	28053778	Chr15(GRCh37):g.28053778C>T	p.?	p.?	23
rs924317	15	28053962	OCA2	8101	NM_000275.2		intron	GRCh37	28053962	28053962	Chr15(GRCh37):g.28053962A>G	p.?	p.?	23
rs924316	15	28053966	OCA2	8101	NM_000275.2		intron	GRCh37	28053966	28053966	Chr15(GRCh37):g.28053966G>A	p.?	p.?	23
rs924315	15	28054144	OCA2	8101	NM_000275.2		intron	GRCh37	28054144	28054144	Chr15(GRCh37):g.28054144A>G	p.?	p.?	23
rs924314	15	28054346	OCA2	8101	NM_000275.2		intron	GRCh37	28054346	28054346	Chr15(GRCh37):g.28054346G>A	p.?	p.?	23
	15	28054663	OCA2	8101	NM_000275.2		intron	GRCh37	28054663	28054663	Chr15(GRCh37):g.28054663C>T	p.?	p.?	23
	15	28054757	OCA2	8101	NM_000275.2		intron	GRCh37	28054757	28054757	Chr15(GRCh37):g.28054757T>C	p.?	p.?	23
rs1603787	15	28055532	OCA2	8101	NM_000275.2		intron	GRCh37	28055532	28055532	Chr15(GRCh37):g.28055532T>C	p.?	p.?	23
rs1603786	15	28055772	OCA2	8101	NM_000275.2		intron	GRCh37	28055772	28055772	Chr15(GRCh37):g.28055772C>T	p.?	p.?	23
rs149977483	15	28055879	OCA2	8101	NM_000275.2		intron	GRCh37	28055879	28055879	Chr15(GRCh37):g.28055879G>A	p.?	p.?	23
rs7161969	15	28056512	OCA2	8101	NM_000275.2		intron	GRCh37	28056512	28056512	Chr15(GRCh37):g.28056512A>G	p.?	p.?	23
	15	28056758	OCA2	8101	NM_000275.2		intron	GRCh37	28056758	28056758	Chr15(GRCh37):g.28056758A>G	p.?	p.?	23
rs75204270	15	28056883	OCA2	8101	NM_000275.2		intron	GRCh37	28056883	28056883	Chr15(GRCh37):g.28056883G>A	p.?	p.?	23
rs1874840	15	28057594	OCA2	8101	NM_000275.2		intron	GRCh37	28057594	28057594	Chr15(GRCh37):g.28057594G>C	p.?	p.?	23
rs924313	15	28057850	OCA2	8101	NM_000275.2		intron	GRCh37	28057850	28057850	Chr15(GRCh37):g.28057850A>C	p.?	p.?	23
rs924312	15	28057863	OCA2	8101	NM_000275.2		intron	GRCh37	28057863	28057863	Chr15(GRCh37):g.28057863C>G	p.?	p.?	23
rs1874839	15	28058090	OCA2	8101	NM_000275.2		intron	GRCh37	28058090	28058090	Chr15(GRCh37):g.28058090T>C	p.?	p.?	23
	15	28058328	OCA2	8101	NM_000275.2		intron	GRCh37	28058328	28058328	Chr15(GRCh37):g.28058328G>A	p.?	p.?	23
rs75763426	15	28058659	OCA2	8101	NM_000275.2		intron	GRCh37	28058659	28058659	Chr15(GRCh37):g.28058659G>C	p.?	p.?	23
rs1498521	15	28058908	OCA2	8101	NM_000275.2		intron	GRCh37	28058908	28058908	Chr15(GRCh37):g.28058908A>G	p.?	p.?	23
	15	28059028	OCA2	8101	NM_000275.2		intron	GRCh37	28059028	28059028	Chr15(GRCh37):g.28059028T>C	p.?	p.?	23
rs66521062	15	28059138	OCA2	8101	NM_000275.2		intron	GRCh37	28059138	28059138	Chr15(GRCh37):g.28059138G>A	p.?	p.?	23
rs72710510	15	28059246	OCA2	8101	NM_000275.2		intron	GRCh37	28059246	28059246	Chr15(GRCh37):g.28059246A>G	p.?	p.?	23
rs80344354	15	28059307	OCA2	8101	NM_000275.2		intron	GRCh37	28059307	28059307	Chr15(GRCh37):g.28059307G>C	p.?	p.?	23
rs11074308	15	28059777	OCA2	8101	NM_000275.2		intron	GRCh37	28059777	28059777	Chr15(GRCh37):g.28059777A>G	p.?	p.?	23
	15	28059830	OCA2	8101	NM_000275.2		intron	GRCh37	28059830	28059830	Chr15(GRCh37):g.28059830C>G	p.?	p.?	23
	15	28059912	OCA2	8101	NM_000275.2		intron	GRCh37	28059912	28059912	Chr15(GRCh37):g.28059912T>G	p.?	p.?	23
	15	28059915	OCA2	8101	NM_000275.2		intron	GRCh37	28059915	28059915	Chr15(GRCh37):g.28059915T>A	p.?	p.?	23
rs56194715	15	28060091	OCA2	8101	NM_000275.2		intron	GRCh37	28060091	28060091	Chr15(GRCh37):g.28060091T>G	p.?	p.?	23
rs56194715	15	28060091	OCA2	8101	NM_000275.2		intron	GRCh37	28060091	28060091	Chr15(GRCh37):g.28060091T>G	p.?	p.?	23
rs56126671	15	28060097	OCA2	8101	NM_000275.2		intron	GRCh37	28060097	28060097	Chr15(GRCh37):g.28060097G>T	p.?	p.?	23
rs56126671	15	28060097	OCA2	8101	NM_000275.2		intron	GRCh37	28060097	28060097	Chr15(GRCh37):g.28060097G>T	p.?	p.?	23
rs2201874	15	28060191	OCA2	8101	NM_000275.2		intron	GRCh37	28060191	28060191	Chr15(GRCh37):g.28060191G>A	p.?	p.?	23
	15	28060440	OCA2	8101	NM_000275.2		intron	GRCh37	28060440	28060440	Chr15(GRCh37):g.28060440G>A	p.?	p.?	23
rs8042881	15	28060629	OCA2	8101	NM_000275.2		intron	GRCh37	28060629	28060629	Chr15(GRCh37):g.28060629G>A	p.?	p.?	23
rs17747020	15	28060849	OCA2	8101	NM_000275.2		intron	GRCh37	28060849	28060849	Chr15(GRCh37):g.28060849G>C	p.?	p.?	23
rs74984391	15	28060962	OCA2	8101	NM_000275.2		intron	GRCh37	28060962	28060962	Chr15(GRCh37):g.28060962G>A	p.?	p.?	23
rs72710513	15	28060977	OCA2	8101	NM_000275.2		intron	GRCh37	28060977	28060977	Chr15(GRCh37):g.28060977A>G	p.?	p.?	23
rs72710513	15	28060977	OCA2	8101	NM_000275.2		intron	GRCh37	28060977	28060977	Chr15(GRCh37):g.28060977A>G	p.?	p.?	23
	15	28060978	OCA2	8101	NM_000275.2		intron	GRCh37	28060978	28060978	Chr15(GRCh37):g.28060978A>G	p.?	p.?	23
	15	28061052	OCA2	8101	NM_000275.2		intron	GRCh37	28061052	28061052	Chr15(GRCh37):g.28061052T>G	p.?	p.?	23
rs28683712	15	28061216	OCA2	8101	NM_000275.2		intron	GRCh37	28061216	28061216	Chr15(GRCh37):g.28061216G>T	p.?	p.?	23
rs4778183	15	28061676	OCA2	8101	NM_000275.2		intron	GRCh37	28061676	28061676	Chr15(GRCh37):g.28061676C>T	p.?	p.?	23
rs4778119	15	28061778	OCA2	8101	NM_000275.2		intron	GRCh37	28061778	28061778	Chr15(GRCh37):g.28061778A>C	p.?	p.?	23
	15	28061807	OCA2	8101	NM_000275.2		intron	GRCh37	28061807	28061807	Chr15(GRCh37):g.28061807C>T	p.?	p.?	23
rs74005227	15	28062041	OCA2	8101	NM_000275.2		intron	GRCh37	28062041	28062041	Chr15(GRCh37):g.28062041G>A	p.?	p.?	23
rs78114576	15	28062125	OCA2	8101	NM_000275.2		intron	GRCh37	28062125	28062125	Chr15(GRCh37):g.28062125G>A	p.?	p.?	23
rs7172907	15	28062405	OCA2	8101	NM_000275.2		intron	GRCh37	28062405	28062405	Chr15(GRCh37):g.28062405A>G	p.?	p.?	23
rs7169033	15	28062614	OCA2	8101	NM_000275.2		intron	GRCh37	28062614	28062614	Chr15(GRCh37):g.28062614C>T	p.?	p.?	23
	15	28062877	OCA2	8101	NM_000275.2		intron	GRCh37	28062877	28062877	Chr15(GRCh37):g.28062877T>A	p.?	p.?	23
	15	28062879	OCA2	8101	NM_000275.2		intron	GRCh37	28062879	28062879	Chr15(GRCh37):g.28062879T>A	p.?	p.?	23
rs7169607	15	28062978	OCA2	8101	NM_000275.2		intron	GRCh37	28062978	28062978	Chr15(GRCh37):g.28062978C>T	p.?	p.?	23
rs7162123	15	28063263	OCA2	8101	NM_000275.2		intron	GRCh37	28063263	28063263	Chr15(GRCh37):g.28063263T>C	p.?	p.?	23
	15	28063310	OCA2	8101	NM_000275.2		intron	GRCh37	28063310	28063310	Chr15(GRCh37):g.28063310T>G	p.?	p.?	23
rs140007727	15	28063344	OCA2	8101	NM_000275.2		intron	GRCh37	28063344	28063344	Chr15(GRCh37):g.28063344C>T	p.?	p.?	23
rs12594427	15	28063361	OCA2	8101	NM_000275.2		intron	GRCh37	28063361	28063361	Chr15(GRCh37):g.28063361C>T	p.?	p.?	23
rs79649658	15	28063650	OCA2	8101	NM_000275.2		intron	GRCh37	28063650	28063650	Chr15(GRCh37):g.28063650A>G	p.?	p.?	23
rs74409036	15	28063752	OCA2	8101	NM_000275.2		intron	GRCh37	28063752	28063752	Chr15(GRCh37):g.28063752G>A	p.?	p.?	23
rs1846326	15	28063878	OCA2	8101	NM_000275.2		intron	GRCh37	28063878	28063878	Chr15(GRCh37):g.28063878A>T	p.?	p.?	23
rs34607819	15	28064798	OCA2	8101	NM_000275.2		intron	GRCh37	28064798	28064798	Chr15(GRCh37):g.28064798T>C	p.?	p.?	23
rs4778184	15	28065033	OCA2	8101	NM_000275.2		intron	GRCh37	28065033	28065033	Chr15(GRCh37):g.28065033C>T	p.?	p.?	23
rs4778120	15	28065035	OCA2	8101	NM_000275.2		intron	GRCh37	28065035	28065035	Chr15(GRCh37):g.28065035T>G	p.?	p.?	23
rs4778121	15	28065086	OCA2	8101	NM_000275.2		intron	GRCh37	28065086	28065086	Chr15(GRCh37):g.28065086C>T	p.?	p.?	23
rs4778122	15	28065250	OCA2	8101	NM_000275.2		intron	GRCh37	28065250	28065250	Chr15(GRCh37):g.28065250C>T	p.?	p.?	23
rs4778185	15	28065341	OCA2	8101	NM_000275.2		intron	GRCh37	28065341	28065341	Chr15(GRCh37):g.28065341T>A	p.?	p.?	23
rs7176680	15	28065375	OCA2	8101	NM_000275.2		intron	GRCh37	28065375	28065375	Chr15(GRCh37):g.28065375G>A	p.?	p.?	23
rs7163137	15	28065601	OCA2	8101	NM_000275.2		intron	GRCh37	28065601	28065601	Chr15(GRCh37):g.28065601A>C	p.?	p.?	23
rs75545783	15	28065770	OCA2	8101	NM_000275.2		intron	GRCh37	28065770	28065770	Chr15(GRCh37):g.28065770C>T	p.?	p.?	23
rs144345789	15	28066191	OCA2	8101	NM_000275.2		intron	GRCh37	28066191	28066191	Chr15(GRCh37):g.28066191G>A	p.?	p.?	23
rs4778186	15	28066631	OCA2	8101	NM_000275.2		intron	GRCh37	28066631	28066631	Chr15(GRCh37):g.28066631C>T	p.?	p.?	23
rs117651714	15	28066763	OCA2	8101	NM_000275.2		intron	GRCh37	28066763	28066763	Chr15(GRCh37):g.28066763T>C	p.?	p.?	23
rs4778187	15	28066862	OCA2	8101	NM_000275.2		intron	GRCh37	28066862	28066862	Chr15(GRCh37):g.28066862T>C	p.?	p.?	23
	15	28066873	OCA2	8101	NM_000275.2		intron	GRCh37	28066873	28066873	Chr15(GRCh37):g.28066873T>C	p.?	p.?	23
rs12437997	15	28066989	OCA2	8101	NM_000275.2		intron	GRCh37	28066989	28066989	Chr15(GRCh37):g.28066989G>A	p.?	p.?	23
rs28471994	15	28067604	OCA2	8101	NM_000275.2		intron	GRCh37	28067604	28067604	Chr15(GRCh37):g.28067604G>A	p.?	p.?	23
rs28653482	15	28067619	OCA2	8101	NM_000275.2		intron	GRCh37	28067619	28067619	Chr15(GRCh37):g.28067619T>C	p.?	p.?	23
rs28473720	15	28067697	OCA2	8101	NM_000275.2		intron	GRCh37	28067697	28067697	Chr15(GRCh37):g.28067697G>A	p.?	p.?	23
rs28688261	15	28067999	OCA2	8101	NM_000275.2		intron	GRCh37	28067999	28067999	Chr15(GRCh37):g.28067999C>T	p.?	p.?	23
rs28612097	15	28068006	OCA2	8101	NM_000275.2		intron	GRCh37	28068006	28068006	Chr15(GRCh37):g.28068006G>A	p.?	p.?	23
rs28472868	15	28068083	OCA2	8101	NM_000275.2		intron	GRCh37	28068083	28068083	Chr15(GRCh37):g.28068083C>T	p.?	p.?	23
rs28562254	15	28068226	OCA2	8101	NM_000275.2		intron	GRCh37	28068226	28068226	Chr15(GRCh37):g.28068226A>G	p.?	p.?	23
rs55800284	15	28068301	OCA2	8101	NM_000275.2		intron	GRCh37	28068301	28068301	Chr15(GRCh37):g.28068301G>C	p.?	p.?	23
rs28755910	15	28068319	OCA2	8101	NM_000275.2		intron	GRCh37	28068319	28068319	Chr15(GRCh37):g.28068319C>T	p.?	p.?	23
rs12438932	15	28068322	OCA2	8101	NM_000275.2		intron	GRCh37	28068322	28068322	Chr15(GRCh37):g.28068322G>A	p.?	p.?	23
rs12441377	15	28068348	OCA2	8101	NM_000275.2		intron	GRCh37	28068348	28068348	Chr15(GRCh37):g.28068348C>T	p.?	p.?	23
rs72710524	15	28068480	OCA2	8101	NM_000275.2		intron	GRCh37	28068480	28068480	Chr15(GRCh37):g.28068480G>A	p.?	p.?	23
rs2871774	15	28068820	OCA2	8101	NM_000275.2		intron	GRCh37	28068820	28068820	Chr15(GRCh37):g.28068820A>C	p.?	p.?	23
rs2311466	15	28068858	OCA2	8101	NM_000275.2		intron	GRCh37	28068858	28068858	Chr15(GRCh37):g.28068858C>T	p.?	p.?	23
rs55923128	15	28068883	OCA2	8101	NM_000275.2		intron	GRCh37	28068883	28068883	Chr15(GRCh37):g.28068883G>A	p.?	p.?	23
rs2311467	15	28069026	OCA2	8101	NM_000275.2		intron	GRCh37	28069026	28069026	Chr15(GRCh37):g.28069026T>C	p.?	p.?	23
rs2311468	15	28069041	OCA2	8101	NM_000275.2		intron	GRCh37	28069041	28069041	Chr15(GRCh37):g.28069041G>A	p.?	p.?	23
rs2311469	15	28069068	OCA2	8101	NM_000275.2		intron	GRCh37	28069068	28069068	Chr15(GRCh37):g.28069068T>G	p.?	p.?	23
rs28633815	15	28069750	OCA2	8101	NM_000275.2		intron	GRCh37	28069750	28069750	Chr15(GRCh37):g.28069750A>C	p.?	p.?	23
rs191319869	15	28069752	OCA2	8101	NM_000275.2		intron	GRCh37	28069752	28069752	Chr15(GRCh37):g.28069752A>C	p.?	p.?	23
	15	28069836	OCA2	8101	NM_000275.2		intron	GRCh37	28069836	28069836	Chr15(GRCh37):g.28069836C>A	p.?	p.?	23
rs931665	15	28069897	OCA2	8101	NM_000275.2		intron	GRCh37	28069897	28069897	Chr15(GRCh37):g.28069897A>G	p.?	p.?	23
rs931664	15	28069983	OCA2	8101	NM_000275.2		intron	GRCh37	28069983	28069983	Chr15(GRCh37):g.28069983C>T	p.?	p.?	23
rs931663	15	28070281	OCA2	8101	NM_000275.2		intron	GRCh37	28070281	28070281	Chr15(GRCh37):g.28070281A>G	p.?	p.?	23
rs4580105	15	28070441	OCA2	8101	NM_000275.2		intron	GRCh37	28070441	28070441	Chr15(GRCh37):g.28070441G>A	p.?	p.?	23
rs74005239	15	28070639	OCA2	8101	NM_000275.2		intron	GRCh37	28070639	28070639	Chr15(GRCh37):g.28070639G>A	p.?	p.?	23
rs202020432	15	28070643	OCA2	8101	NM_000275.2		intron	GRCh37	28070643	28070643	Chr15(GRCh37):g.28070643A>G	p.?	p.?	23
	15	28070645	OCA2	8101	NM_000275.2		intron	GRCh37	28070645	28070645	Chr15(GRCh37):g.28070645A>G	p.?	p.?	23
rs17747086	15	28070740	OCA2	8101	NM_000275.2		intron	GRCh37	28070740	28070740	Chr15(GRCh37):g.28070740G>A	p.?	p.?	23
rs28504269	15	28070772	OCA2	8101	NM_000275.2		intron	GRCh37	28070772	28070772	Chr15(GRCh37):g.28070772C>T	p.?	p.?	23
rs28609514	15	28070777	OCA2	8101	NM_000275.2		intron	GRCh37	28070777	28070777	Chr15(GRCh37):g.28070777G>C	p.?	p.?	23
rs35934407	15	28070824	OCA2	8101	NM_000275.2		intron	GRCh37	28070824	28070824	Chr15(GRCh37):g.28070824G>A	p.?	p.?	23
rs12913028	15	28070958	OCA2	8101	NM_000275.2		intron	GRCh37	28070958	28070958	Chr15(GRCh37):g.28070958T>C	p.?	p.?	23
rs17747098	15	28071173	OCA2	8101	NM_000275.2		intron	GRCh37	28071173	28071173	Chr15(GRCh37):g.28071173T>A	p.?	p.?	23
rs17674163	15	28071208	OCA2	8101	NM_000275.2		intron	GRCh37	28071208	28071208	Chr15(GRCh37):g.28071208A>T	p.?	p.?	23
rs17674169	15	28071302	OCA2	8101	NM_000275.2		intron	GRCh37	28071302	28071302	Chr15(GRCh37):g.28071302C>T	p.?	p.?	23
rs72710527	15	28071397	OCA2	8101	NM_000275.2		intron	GRCh37	28071397	28071397	Chr15(GRCh37):g.28071397C>T	p.?	p.?	23
rs9806334	15	28071567	OCA2	8101	NM_000275.2		intron	GRCh37	28071567	28071567	Chr15(GRCh37):g.28071567C>T	p.?	p.?	23
rs188753068	15	28071686	OCA2	8101	NM_000275.2		intron	GRCh37	28071686	28071686	Chr15(GRCh37):g.28071686C>A	p.?	p.?	23
rs4778188	15	28071687	OCA2	8101	NM_000275.2		intron	GRCh37	28071687	28071687	Chr15(GRCh37):g.28071687A>G	p.?	p.?	23
rs9806345	15	28071732	OCA2	8101	NM_000275.2		intron	GRCh37	28071732	28071732	Chr15(GRCh37):g.28071732C>T	p.?	p.?	23
rs74344562	15	28071907	OCA2	8101	NM_000275.2		intron	GRCh37	28071907	28071907	Chr15(GRCh37):g.28071907G>T	p.?	p.?	23
rs74505882	15	28071908	OCA2	8101	NM_000275.2		intron	GRCh37	28071908	28071908	Chr15(GRCh37):g.28071908C>T	p.?	p.?	23
rs62003764	15	28071911	OCA2	8101	NM_000275.2		intron	GRCh37	28071911	28071911	Chr15(GRCh37):g.28071911C>T	p.?	p.?	23
rs4547287	15	28071933	OCA2	8101	NM_000275.2		intron	GRCh37	28071933	28071933	Chr15(GRCh37):g.28071933C>T	p.?	p.?	23
rs1553110	15	28071960	OCA2	8101	NM_000275.2		intron	GRCh37	28071960	28071960	Chr15(GRCh37):g.28071960G>A	p.?	p.?	23
rs7163017	15	28072157	OCA2	8101	NM_000275.2		intron	GRCh37	28072157	28072157	Chr15(GRCh37):g.28072157T>C	p.?	p.?	23
rs4778189	15	28072228	OCA2	8101	NM_000275.2		intron	GRCh37	28072228	28072228	Chr15(GRCh37):g.28072228A>G	p.?	p.?	23
rs6497241	15	28072330	OCA2	8101	NM_000275.2		intron	GRCh37	28072330	28072330	Chr15(GRCh37):g.28072330G>A	p.?	p.?	23
rs74005241	15	28072394	OCA2	8101	NM_000275.2		intron	GRCh37	28072394	28072394	Chr15(GRCh37):g.28072394C>T	p.?	p.?	23
rs76159095	15	28072553	OCA2	8101	NM_000275.2		intron	GRCh37	28072553	28072553	Chr15(GRCh37):g.28072553T>C	p.?	p.?	23
rs6497242	15	28072568	OCA2	8101	NM_000275.2		intron	GRCh37	28072568	28072568	Chr15(GRCh37):g.28072568T>C	p.?	p.?	23
rs6497243	15	28072596	OCA2	8101	NM_000275.2		intron	GRCh37	28072596	28072596	Chr15(GRCh37):g.28072596C>T	p.?	p.?	23
rs6497244	15	28072600	OCA2	8101	NM_000275.2		intron	GRCh37	28072600	28072600	Chr15(GRCh37):g.28072600G>A	p.?	p.?	23
	15	28072751	OCA2	8101	NM_000275.2		intron	GRCh37	28072751	28072751	Chr15(GRCh37):g.28072751T>A	p.?	p.?	23
	15	28072754	OCA2	8101	NM_000275.2		intron	GRCh37	28072754	28072754	Chr15(GRCh37):g.28072754T>A	p.?	p.?	23
rs8041183	15	28072895	OCA2	8101	NM_000275.2		intron	GRCh37	28072895	28072895	Chr15(GRCh37):g.28072895G>A	p.?	p.?	23
rs8041183	15	28072895	OCA2	8101	NM_000275.2		intron	GRCh37	28072895	28072895	Chr15(GRCh37):g.28072895G>A	p.?	p.?	23
rs74005242	15	28072963	OCA2	8101	NM_000275.2		intron	GRCh37	28072963	28072963	Chr15(GRCh37):g.28072963T>A	p.?	p.?	23
rs9806561	15	28073054	OCA2	8101	NM_000275.2		intron	GRCh37	28073054	28073054	Chr15(GRCh37):g.28073054C>T	p.?	p.?	23
rs9806708	15	28073079	OCA2	8101	NM_000275.2		intron	GRCh37	28073079	28073079	Chr15(GRCh37):g.28073079G>A	p.?	p.?	23
rs9806728	15	28073367	OCA2	8101	NM_000275.2		intron	GRCh37	28073367	28073367	Chr15(GRCh37):g.28073367G>A	p.?	p.?	23
rs9806736	15	28073481	OCA2	8101	NM_000275.2		intron	GRCh37	28073481	28073481	Chr15(GRCh37):g.28073481G>A	p.?	p.?	23
rs9806200	15	28073654	OCA2	8101	NM_000275.2		intron	GRCh37	28073654	28073654	Chr15(GRCh37):g.28073654G>A	p.?	p.?	23
rs17674249	15	28073758	OCA2	8101	NM_000275.2		intron	GRCh37	28073758	28073758	Chr15(GRCh37):g.28073758C>T	p.?	p.?	23
rs74005243	15	28074657	OCA2	8101	NM_000275.2		intron	GRCh37	28074657	28074657	Chr15(GRCh37):g.28074657G>A	p.?	p.?	23
rs16950440	15	28074820	OCA2	8101	NM_000275.2		intron	GRCh37	28074820	28074820	Chr15(GRCh37):g.28074820G>A	p.?	p.?	23
rs7183532	15	28075150	OCA2	8101	NM_000275.2		intron	GRCh37	28075150	28075150	Chr15(GRCh37):g.28075150G>A	p.?	p.?	23
rs8023306	15	28075500	OCA2	8101	NM_000275.2		intron	GRCh37	28075500	28075500	Chr15(GRCh37):g.28075500G>T	p.?	p.?	23
rs77321901	15	28075942	OCA2	8101	NM_000275.2		intron	GRCh37	28075942	28075942	Chr15(GRCh37):g.28075942C>T	p.?	p.?	23
rs10852216	15	28076200	OCA2	8101	NM_000275.2		intron	GRCh37	28076200	28076200	Chr15(GRCh37):g.28076200A>G	p.?	p.?	23
rs10852217	15	28076212	OCA2	8101	NM_000275.2		intron	GRCh37	28076212	28076212	Chr15(GRCh37):g.28076212C>T	p.?	p.?	23
rs12591191	15	28076243	OCA2	8101	NM_000275.2		intron	GRCh37	28076243	28076243	Chr15(GRCh37):g.28076243C>G	p.?	p.?	23
rs8037478	15	28076829	OCA2	8101	NM_000275.2		intron	GRCh37	28076829	28076829	Chr15(GRCh37):g.28076829A>G	p.?	p.?	23
rs8029641	15	28077003	OCA2	8101	NM_000275.2		intron	GRCh37	28077003	28077003	Chr15(GRCh37):g.28077003C>A	p.?	p.?	23
rs34640046	15	28077104	OCA2	8101	NM_000275.2		intron	GRCh37	28077104	28077104	Chr15(GRCh37):g.28077104C>T	p.?	p.?	23
rs4778190	15	28077160	OCA2	8101	NM_000275.2		intron	GRCh37	28077160	28077160	Chr15(GRCh37):g.28077160T>C	p.?	p.?	23
rs4778191	15	28077308	OCA2	8101	NM_000275.2		intron	GRCh37	28077308	28077308	Chr15(GRCh37):g.28077308T>C	p.?	p.?	23
rs117910850	15	28077337	OCA2	8101	NM_000275.2		intron	GRCh37	28077337	28077337	Chr15(GRCh37):g.28077337C>T	p.?	p.?	23
rs117190953	15	28077604	OCA2	8101	NM_000275.2		intron	GRCh37	28077604	28077604	Chr15(GRCh37):g.28077604C>G	p.?	p.?	23
	15	28077918	OCA2	8101	NM_000275.2		intron	GRCh37	28077918	28077918	Chr15(GRCh37):g.28077918A>C	p.?	p.?	23
rs1391623	15	28077962	OCA2	8101	NM_000275.2		intron	GRCh37	28077962	28077962	Chr15(GRCh37):g.28077962G>T	p.?	p.?	23
rs75615668	15	28078013	OCA2	8101	NM_000275.2		intron	GRCh37	28078013	28078013	Chr15(GRCh37):g.28078013C>T	p.?	p.?	23
	15	28078128	OCA2	8101	NM_000275.2		intron	GRCh37	28078128	28078128	Chr15(GRCh37):g.28078128T>A	p.?	p.?	23
rs10162623	15	28078436	OCA2	8101	NM_000275.2		intron	GRCh37	28078436	28078436	Chr15(GRCh37):g.28078436A>G	p.?	p.?	23
	15	28078459	OCA2	8101	NM_000275.2		intron	GRCh37	28078459	28078459	Chr15(GRCh37):g.28078459T>C	p.?	p.?	23
rs191990928	15	28079029	OCA2	8101	NM_000275.2		intron	GRCh37	28079029	28079029	Chr15(GRCh37):g.28079029T>C	p.?	p.?	23
rs4778123	15	28079440	OCA2	8101	NM_000275.2		intron	GRCh37	28079440	28079440	Chr15(GRCh37):g.28079440A>G	p.?	p.?	23
rs55827743	15	28079442	OCA2	8101	NM_000275.2		intron	GRCh37	28079442	28079442	Chr15(GRCh37):g.28079442G>T	p.?	p.?	23
rs60646923	15	28079594	OCA2	8101	NM_000275.2		intron	GRCh37	28079594	28079594	Chr15(GRCh37):g.28079594T>A	p.?	p.?	23
rs8030664	15	28079860	OCA2	8101	NM_000275.2		intron	GRCh37	28079860	28079860	Chr15(GRCh37):g.28079860G>A	p.?	p.?	23
rs4778192	15	28080061	OCA2	8101	NM_000275.2		intron	GRCh37	28080061	28080061	Chr15(GRCh37):g.28080061C>T	p.?	p.?	23
rs8031191	15	28080112	OCA2	8101	NM_000275.2		intron	GRCh37	28080112	28080112	Chr15(GRCh37):g.28080112G>T	p.?	p.?	23
rs4778193	15	28080166	OCA2	8101	NM_000275.2		intron	GRCh37	28080166	28080166	Chr15(GRCh37):g.28080166T>C	p.?	p.?	23
rs8035334	15	28080367	OCA2	8101	NM_000275.2		intron	GRCh37	28080367	28080367	Chr15(GRCh37):g.28080367A>G	p.?	p.?	23
rs28636453	15	28080420	OCA2	8101	NM_000275.2		intron	GRCh37	28080420	28080420	Chr15(GRCh37):g.28080420G>A	p.?	p.?	23
rs74005245	15	28080500	OCA2	8101	NM_000275.2		intron	GRCh37	28080500	28080500	Chr15(GRCh37):g.28080500C>A	p.?	p.?	23
rs11858340	15	28080584	OCA2	8101	NM_000275.2		intron	GRCh37	28080584	28080584	Chr15(GRCh37):g.28080584A>G	p.?	p.?	23
rs11852452	15	28080692	OCA2	8101	NM_000275.2		intron	GRCh37	28080692	28080692	Chr15(GRCh37):g.28080692T>C	p.?	p.?	23
rs17566358	15	28080860	OCA2	8101	NM_000275.2		intron	GRCh37	28080860	28080860	Chr15(GRCh37):g.28080860A>G	p.?	p.?	23
rs55807342	15	28080888	OCA2	8101	NM_000275.2		intron	GRCh37	28080888	28080888	Chr15(GRCh37):g.28080888G>A	p.?	p.?	23
rs148749376	15	28080992	OCA2	8101	NM_000275.2		intron	GRCh37	28080992	28080992	Chr15(GRCh37):g.28080992G>A	p.?	p.?	23
	15	28081066	OCA2	8101	NM_000275.2		intron	GRCh37	28081066	28081066	Chr15(GRCh37):g.28081066G>A	p.?	p.?	23
rs16950444	15	28081171	OCA2	8101	NM_000275.2		intron	GRCh37	28081171	28081171	Chr15(GRCh37):g.28081171C>T	p.?	p.?	23
	15	28081505	OCA2	8101	NM_000275.2		intron	GRCh37	28081505	28081505	Chr15(GRCh37):g.28081505C>A	p.?	p.?	23
rs1498520	15	28081540	OCA2	8101	NM_000275.2		intron	GRCh37	28081540	28081540	Chr15(GRCh37):g.28081540G>T	p.?	p.?	23
rs2311470	15	28082022	OCA2	8101	NM_000275.2		intron	GRCh37	28082022	28082022	Chr15(GRCh37):g.28082022G>C	p.?	p.?	23
rs7164946	15	28082170	OCA2	8101	NM_000275.2		intron	GRCh37	28082170	28082170	Chr15(GRCh37):g.28082170A>G	p.?	p.?	23
rs11855481	15	28082218	OCA2	8101	NM_000275.2		intron	GRCh37	28082218	28082218	Chr15(GRCh37):g.28082218G>A	p.?	p.?	23
rs17651351	15	28082251	OCA2	8101	NM_000275.2		intron	GRCh37	28082251	28082251	Chr15(GRCh37):g.28082251C>T	p.?	p.?	23
rs8023273	15	28082829	OCA2	8101	NM_000275.2		intron	GRCh37	28082829	28082829	Chr15(GRCh37):g.28082829C>T	p.?	p.?	23
rs1018104	15	28083207	OCA2	8101	NM_000275.2		intron	GRCh37	28083207	28083207	Chr15(GRCh37):g.28083207G>C	p.?	p.?	23
rs140602823	15	28083339	OCA2	8101	NM_000275.2		intron	GRCh37	28083339	28083339	Chr15(GRCh37):g.28083339A>G	p.?	p.?	23
rs1018105	15	28083423	OCA2	8101	NM_000275.2		intron	GRCh37	28083423	28083423	Chr15(GRCh37):g.28083423C>T	p.?	p.?	23
rs187588937	15	28083634	OCA2	8101	NM_000275.2		intron	GRCh37	28083634	28083634	Chr15(GRCh37):g.28083634A>G	p.?	p.?	23
rs4632082	15	28084084	OCA2	8101	NM_000275.2		intron	GRCh37	28084084	28084084	Chr15(GRCh37):g.28084084T>C	p.?	p.?	23
rs2036213	15	28084180	OCA2	8101	NM_000275.2		intron	GRCh37	28084180	28084180	Chr15(GRCh37):g.28084180C>A	p.?	p.?	23
rs78718177	15	28084246	OCA2	8101	NM_000275.2		intron	GRCh37	28084246	28084246	Chr15(GRCh37):g.28084246T>C	p.?	p.?	23
rs186509370	15	28084622	OCA2	8101	NM_000275.2		intron	GRCh37	28084622	28084622	Chr15(GRCh37):g.28084622T>C	p.?	p.?	23
rs1391625	15	28085138	OCA2	8101	NM_000275.2		intron	GRCh37	28085138	28085138	Chr15(GRCh37):g.28085138A>C	p.?	p.?	23
rs4778194	15	28085200	OCA2	8101	NM_000275.2		intron	GRCh37	28085200	28085200	Chr15(GRCh37):g.28085200C>A	p.?	p.?	23
	15	28085232	OCA2	8101	NM_000275.2		intron	GRCh37	28085232	28085232	Chr15(GRCh37):g.28085232G>T	p.?	p.?	23
rs60209080	15	28085868	OCA2	8101	NM_000275.2		intron	GRCh37	28085868	28085868	Chr15(GRCh37):g.28085868G>T	p.?	p.?	23
rs75677560	15	28085982	OCA2	8101	NM_000275.2		intron	GRCh37	28085982	28085982	Chr15(GRCh37):g.28085982G>A	p.?	p.?	23
rs55650725	15	28086082	OCA2	8101	NM_000275.2		intron	GRCh37	28086082	28086082	Chr15(GRCh37):g.28086082A>G	p.?	p.?	23
rs193185723	15	28086182	OCA2	8101	NM_000275.2		intron	GRCh37	28086182	28086182	Chr15(GRCh37):g.28086182C>T	p.?	p.?	23
rs55913701	15	28086363	OCA2	8101	NM_000275.2		intron	GRCh37	28086363	28086363	Chr15(GRCh37):g.28086363A>G	p.?	p.?	23
rs4778196	15	28086396	OCA2	8101	NM_000275.2		intron	GRCh37	28086396	28086396	Chr15(GRCh37):g.28086396C>T	p.?	p.?	23
rs8035720	15	28086581	OCA2	8101	NM_000275.2		intron	GRCh37	28086581	28086581	Chr15(GRCh37):g.28086581C>T	p.?	p.?	23
rs2133248	15	28086737	OCA2	8101	NM_000275.2		intron	GRCh37	28086737	28086737	Chr15(GRCh37):g.28086737A>T	p.?	p.?	23
rs74474678	15	28086764	OCA2	8101	NM_000275.2		intron	GRCh37	28086764	28086764	Chr15(GRCh37):g.28086764A>T	p.?	p.?	23
rs72710538	15	28087234	OCA2	8101	NM_000275.2		intron	GRCh37	28087234	28087234	Chr15(GRCh37):g.28087234A>G	p.?	p.?	23
	15	28087318	OCA2	8101	NM_000275.2		intron	GRCh37	28087318	28087318	Chr15(GRCh37):g.28087318T>A	p.?	p.?	23
rs8037225	15	28087447	OCA2	8101	NM_000275.2		intron	GRCh37	28087447	28087447	Chr15(GRCh37):g.28087447C>T	p.?	p.?	23
rs78544415	15	28087780	OCA2	8101	NM_000275.2		intron	GRCh37	28087780	28087780	Chr15(GRCh37):g.28087780C>T	p.?	p.?	23
rs75799913	15	28087919	OCA2	8101	NM_000275.2		intron	GRCh37	28087919	28087919	Chr15(GRCh37):g.28087919G>A	p.?	p.?	23
rs74673507	15	28088192	OCA2	8101	NM_000275.2		intron	GRCh37	28088192	28088192	Chr15(GRCh37):g.28088192C>T	p.?	p.?	23
rs80177321	15	28088395	OCA2	8101	NM_000275.2		intron	GRCh37	28088395	28088395	Chr15(GRCh37):g.28088395G>C	p.?	p.?	23
rs72710539	15	28088405	OCA2	8101	NM_000275.2		intron	GRCh37	28088405	28088405	Chr15(GRCh37):g.28088405C>T	p.?	p.?	23
rs72710540	15	28088667	OCA2	8101	NM_000275.2		intron	GRCh37	28088667	28088667	Chr15(GRCh37):g.28088667A>T	p.?	p.?	23
rs12101688	15	28088778	OCA2	8101	NM_000275.2		intron	GRCh37	28088778	28088778	Chr15(GRCh37):g.28088778T>C	p.?	p.?	23
rs16950449	15	28088913	OCA2	8101	NM_000275.2		intron	GRCh37	28088913	28088913	Chr15(GRCh37):g.28088913C>T	p.?	p.?	23
rs17747284	15	28088914	OCA2	8101	NM_000275.2		intron	GRCh37	28088914	28088914	Chr15(GRCh37):g.28088914G>A	p.?	p.?	23
rs28440932	15	28089020	OCA2	8101	NM_000275.2		intron	GRCh37	28089020	28089020	Chr15(GRCh37):g.28089020G>A	p.?	p.?	23
rs77392728	15	28089023	OCA2	8101	NM_000275.2		intron	GRCh37	28089023	28089023	Chr15(GRCh37):g.28089023G>A	p.?	p.?	23
rs117734725	15	28089081	OCA2	8101	NM_000275.2		intron	GRCh37	28089081	28089081	Chr15(GRCh37):g.28089081A>G	p.?	p.?	23
rs12591662	15	28089226	OCA2	8101	NM_000275.2		intron	GRCh37	28089226	28089226	Chr15(GRCh37):g.28089226C>T	p.?	p.?	23
rs139504759	15	28089270	OCA2	8101	NM_000275.2		intron	GRCh37	28089270	28089270	Chr15(GRCh37):g.28089270C>T	p.?	p.?	23
rs28565430	15	28089294	OCA2	8101	NM_000275.2		intron	GRCh37	28089294	28089294	Chr15(GRCh37):g.28089294G>A	p.?	p.?	23
rs28675364	15	28089338	OCA2	8101	NM_000275.2		intron	GRCh37	28089338	28089338	Chr15(GRCh37):g.28089338C>T	p.?	p.?	23
rs28423991	15	28089339	OCA2	8101	NM_000275.2		intron	GRCh37	28089339	28089339	Chr15(GRCh37):g.28089339G>A	p.?	p.?	23
	15	28089373	OCA2	8101	NM_000275.2		intron	GRCh37	28089373	28089373	Chr15(GRCh37):g.28089373C>T	p.?	p.?	23
rs17651375	15	28089565	OCA2	8101	NM_000275.2		intron	GRCh37	28089565	28089565	Chr15(GRCh37):g.28089565T>C	p.?	p.?	23
	15	28089664	OCA2	8101	NM_000275.2		intron	GRCh37	28089664	28089664	Chr15(GRCh37):g.28089664T>A	p.?	p.?	23
rs12592271	15	28089922	OCA2	8101	NM_000275.2		intron	GRCh37	28089922	28089922	Chr15(GRCh37):g.28089922C>T	p.?	p.?	23
	15	28090219	OCA2	8101	NM_000275.2		intron	GRCh37	28090219	28090219	Chr15(GRCh37):g.28090219C>A	p.?	p.?	23
rs187389297	15	28090325	OCA2	8101	NM_000275.2		intron	GRCh37	28090325	28090325	Chr15(GRCh37):g.28090325C>T	p.?	p.?	23
rs74005248	15	28090326	OCA2	8101	NM_000275.2		intron	GRCh37	28090326	28090326	Chr15(GRCh37):g.28090326G>A	p.?	p.?	23
rs72710541	15	28090723	OCA2	8101	NM_000275.2		intron	GRCh37	28090723	28090723	Chr15(GRCh37):g.28090723G>A	p.?	p.?	23
rs55897872	15	28090808	OCA2	8101	NM_000275.2		intron	GRCh37	28090808	28090808	Chr15(GRCh37):g.28090808A>C	p.?	p.?	23
rs56269421	15	28090826	OCA2	8101	NM_000275.2		intron	GRCh37	28090826	28090826	Chr15(GRCh37):g.28090826G>A	p.?	p.?	23
rs6497245	15	28090832	OCA2	8101	NM_000275.2		intron	GRCh37	28090832	28090832	Chr15(GRCh37):g.28090832C>T	p.?	p.?	23
rs57246725	15	28090961	OCA2	8101	NM_000275.2		intron	GRCh37	28090961	28090961	Chr15(GRCh37):g.28090961A>G	p.?	p.?	23
rs6497246	15	28091004	OCA2	8101	NM_000275.2		intron	GRCh37	28091004	28091004	Chr15(GRCh37):g.28091004C>A	p.?	p.?	23
rs76257860	15	28091022	OCA2	8101	NM_000275.2		intron	GRCh37	28091022	28091022	Chr15(GRCh37):g.28091022G>A	p.?	p.?	23
rs6497247	15	28091245	OCA2	8101	NM_000275.2		intron	GRCh37	28091245	28091245	Chr15(GRCh37):g.28091245G>C	p.?	p.?	23
rs6497248	15	28091290	OCA2	8101	NM_000275.2		intron	GRCh37	28091290	28091290	Chr15(GRCh37):g.28091290G>A	p.?	p.?	23
	15	28091302	OCA2	8101	NM_000275.2		intron	GRCh37	28091302	28091302	Chr15(GRCh37):g.28091302C>A	p.?	p.?	23
rs72710543	15	28091447	OCA2	8101	NM_000275.2		intron	GRCh37	28091447	28091447	Chr15(GRCh37):g.28091447T>G	p.?	p.?	23
	15	28091483	OCA2	8101	NM_000275.2		intron	GRCh37	28091483	28091483	Chr15(GRCh37):g.28091483G>A	p.?	p.?	23
rs12914243	15	28091488	OCA2	8101	NM_000275.2		intron	GRCh37	28091488	28091488	Chr15(GRCh37):g.28091488C>T	p.?	p.?	23
rs72710545	15	28091511	OCA2	8101	NM_000275.2		intron	GRCh37	28091511	28091511	Chr15(GRCh37):g.28091511C>T	p.?	p.?	23
rs72710546	15	28091586	OCA2	8101	NM_000275.2		intron	GRCh37	28091586	28091586	Chr15(GRCh37):g.28091586C>A	p.?	p.?	23
rs4778197	15	28091701	OCA2	8101	NM_000275.2		intron	GRCh37	28091701	28091701	Chr15(GRCh37):g.28091701A>G	p.?	p.?	23
rs72710547	15	28091748	OCA2	8101	NM_000275.2		intron	GRCh37	28091748	28091748	Chr15(GRCh37):g.28091748C>G	p.?	p.?	23
rs11855759	15	28091783	OCA2	8101	NM_000275.2		intron	GRCh37	28091783	28091783	Chr15(GRCh37):g.28091783C>T	p.?	p.?	23
rs72710549	15	28092027	OCA2	8101	NM_000275.2		intron	GRCh37	28092027	28092027	Chr15(GRCh37):g.28092027T>C	p.?	p.?	23
rs28479058	15	28092389	OCA2	8101	NM_000275.2		intron	GRCh37	28092389	28092389	Chr15(GRCh37):g.28092389T>C	p.?	p.?	23
rs8037534	15	28092581	OCA2	8101	NM_000275.2		intron	GRCh37	28092581	28092581	Chr15(GRCh37):g.28092581A>C	p.?	p.?	23
rs8029469	15	28092600	OCA2	8101	NM_000275.2		intron	GRCh37	28092600	28092600	Chr15(GRCh37):g.28092600C>T	p.?	p.?	23
rs72710550	15	28092715	OCA2	8101	NM_000275.2		intron	GRCh37	28092715	28092715	Chr15(GRCh37):g.28092715C>G	p.?	p.?	23
rs79071800	15	28092798	OCA2	8101	NM_000275.2		intron	GRCh37	28092798	28092798	Chr15(GRCh37):g.28092798T>C	p.?	p.?	23
rs74005262	15	28092974	OCA2	8101	NM_000275.2		intron	GRCh37	28092974	28092974	Chr15(GRCh37):g.28092974G>T	p.?	p.?	23
rs12594323	15	28092983	OCA2	8101	NM_000275.2		intron	GRCh37	28092983	28092983	Chr15(GRCh37):g.28092983C>T	p.?	p.?	23
rs4778198	15	28093282	OCA2	8101	NM_000275.2		intron	GRCh37	28093282	28093282	Chr15(GRCh37):g.28093282T>C	p.?	p.?	23
rs924318	15	28093434	OCA2	8101	NM_000275.2		intron	GRCh37	28093434	28093434	Chr15(GRCh37):g.28093434A>G	p.?	p.?	22
rs924319	15	28093586	OCA2	8101	NM_000275.2		intron	GRCh37	28093586	28093586	Chr15(GRCh37):g.28093586T>C	p.?	p.?	22
rs60628917	15	28093610	OCA2	8101	NM_000275.2		intron	GRCh37	28093610	28093610	Chr15(GRCh37):g.28093610T>C	p.?	p.?	22
rs72710551	15	28093946	OCA2	8101	NM_000275.2		intron	GRCh37	28093946	28093946	Chr15(GRCh37):g.28093946C>T	p.?	p.?	22
rs60720253	15	28094494	OCA2	8101	NM_000275.2		intron	GRCh37	28094494	28094494	Chr15(GRCh37):g.28094494C>A	p.?	p.?	22
rs16950455	15	28094765	OCA2	8101	NM_000275.2		intron	GRCh37	28094765	28094765	Chr15(GRCh37):g.28094765T>A	p.?	p.?	22
rs142403825	15	28095410	OCA2	8101	NM_000275.2		intron	GRCh37	28095410	28095410	Chr15(GRCh37):g.28095410G>A	p.?	p.?	22
rs1874841	15	28096321	OCA2	8101	NM_000275.2		intron	GRCh37	28096321	28096321	Chr15(GRCh37):g.28096321G>A	p.?	p.?	22
rs8030800	15	28096349	OCA2	8101	NM_000275.2		intron	GRCh37	28096349	28096349	Chr15(GRCh37):g.28096349T>C	p.?	p.?	22
rs8025804	15	28096453	OCA2	8101	NM_000275.2		intron	GRCh37	28096453	28096453	Chr15(GRCh37):g.28096453A>G	p.?	p.?	22
rs13313425	15	28096842	OCA2	8101	NM_000275.2		intron	GRCh37	28096842	28096842	Chr15(GRCh37):g.28096842G>A	p.?	p.?	22
	15	28096856	OCA2	8101	NM_000275.2		intron	GRCh37	28096856	28096856	Chr15(GRCh37):g.28096856C>A	p.?	p.?	22
	15	28096891	OCA2	8101	NM_000275.2		intron	GRCh37	28096891	28096891	Chr15(GRCh37):g.28096891C>T	p.?	p.?	22
	15	28096995	OCA2	8101	NM_000275.2		intron	GRCh37	28096995	28096995	Chr15(GRCh37):g.28096995C>A	p.?	p.?	22
rs1004612	15	28097053	OCA2	8101	NM_000275.2		intron	GRCh37	28097053	28097053	Chr15(GRCh37):g.28097053C>T	p.?	p.?	22
rs12440423	15	28097085	OCA2	8101	NM_000275.2		intron	GRCh37	28097085	28097085	Chr15(GRCh37):g.28097085C>T	p.?	p.?	22
rs1004611	15	28097278	OCA2	8101	NM_000275.2		intron	GRCh37	28097278	28097278	Chr15(GRCh37):g.28097278G>A	p.?	p.?	22
rs57351732	15	28097420	OCA2	8101	NM_000275.2		intron	GRCh37	28097420	28097420	Chr15(GRCh37):g.28097420A>G	p.?	p.?	22
rs3858922	15	28097524	OCA2	8101	NM_000275.2		intron	GRCh37	28097524	28097524	Chr15(GRCh37):g.28097524A>G	p.?	p.?	22
rs62003800	15	28098486	OCA2	8101	NM_000275.2		intron	GRCh37	28098486	28098486	Chr15(GRCh37):g.28098486G>A	p.?	p.?	22
rs28438723	15	28098620	OCA2	8101	NM_000275.2		intron	GRCh37	28098620	28098620	Chr15(GRCh37):g.28098620A>C	p.?	p.?	22
rs12437881	15	28098702	OCA2	8101	NM_000275.2		intron	GRCh37	28098702	28098702	Chr15(GRCh37):g.28098702T>G	p.?	p.?	22
rs12437881	15	28098702	OCA2	8101	NM_000275.2		intron	GRCh37	28098702	28098702	Chr15(GRCh37):g.28098702T>G	p.?	p.?	22
rs28675123	15	28099948	OCA2	8101	NM_000275.2		intron	GRCh37	28099948	28099948	Chr15(GRCh37):g.28099948C>T	p.?	p.?	22
rs7180943	15	28100339	OCA2	8101	NM_000275.2		intron	GRCh37	28100339	28100339	Chr15(GRCh37):g.28100339C>A	p.?	p.?	22
rs7163379	15	28100576	OCA2	8101	NM_000275.2		intron	GRCh37	28100576	28100576	Chr15(GRCh37):g.28100576C>T	p.?	p.?	22
rs7163388	15	28100582	OCA2	8101	NM_000275.2		intron	GRCh37	28100582	28100582	Chr15(GRCh37):g.28100582C>A	p.?	p.?	22
rs117010593	15	28100756	OCA2	8101	NM_000275.2		intron	GRCh37	28100756	28100756	Chr15(GRCh37):g.28100756T>A	p.?	p.?	22
rs7172625	15	28100793	OCA2	8101	NM_000275.2		intron	GRCh37	28100793	28100793	Chr15(GRCh37):g.28100793A>G	p.?	p.?	22
rs7168739	15	28100879	OCA2	8101	NM_000275.2		intron	GRCh37	28100879	28100879	Chr15(GRCh37):g.28100879G>A	p.?	p.?	22
rs768547	15	28100943	OCA2	8101	NM_000275.2		intron	GRCh37	28100943	28100943	Chr15(GRCh37):g.28100943T>A	p.?	p.?	22
rs768546	15	28101137	OCA2	8101	NM_000275.2		intron	GRCh37	28101137	28101137	Chr15(GRCh37):g.28101137G>A	p.?	p.?	22
rs768545	15	28101208	OCA2	8101	NM_000275.2		intron	GRCh37	28101208	28101208	Chr15(GRCh37):g.28101208A>C	p.?	p.?	22
	15	28101716	OCA2	8101	NM_000275.2		intron	GRCh37	28101716	28101716	Chr15(GRCh37):g.28101716C>A	p.?	p.?	22
rs145254571	15	28102717	OCA2	8101	NM_000275.2		intron	GRCh37	28102717	28102717	Chr15(GRCh37):g.28102717G>A	p.?	p.?	22
rs142306097	15	28103388	OCA2	8101	NM_000275.2		intron	GRCh37	28103388	28103388	Chr15(GRCh37):g.28103388T>C	p.?	p.?	22
	15	28103530	OCA2	8101	NM_000275.2		intron	GRCh37	28103530	28103530	Chr15(GRCh37):g.28103530G>A	p.?	p.?	22
rs2133243	15	28103838	OCA2	8101	NM_000275.2		intron	GRCh37	28103838	28103838	Chr15(GRCh37):g.28103838G>A	p.?	p.?	22
rs77498771	15	28104008	OCA2	8101	NM_000275.2		intron	GRCh37	28104008	28104008	Chr15(GRCh37):g.28104008G>A	p.?	p.?	22
	15	28104284	OCA2	8101	NM_000275.2		intron	GRCh37	28104284	28104284	Chr15(GRCh37):g.28104284A>C	p.?	p.?	22
rs56310613	15	28105906	OCA2	8101	NM_000275.2		intron	GRCh37	28105906	28105906	Chr15(GRCh37):g.28105906C>T	p.?	p.?	22
rs11074309	15	28106137	OCA2	8101	NM_000275.2		intron	GRCh37	28106137	28106137	Chr15(GRCh37):g.28106137C>T	p.?	p.?	22
rs4778199	15	28106587	OCA2	8101	NM_000275.2		intron	GRCh37	28106587	28106587	Chr15(GRCh37):g.28106587A>G	p.?	p.?	21
rs4778124	15	28106682	OCA2	8101	NM_000275.2		intron	GRCh37	28106682	28106682	Chr15(GRCh37):g.28106682C>T	p.?	p.?	21
	15	28106699	OCA2	8101	NM_000275.2		intron	GRCh37	28106699	28106699	Chr15(GRCh37):g.28106699G>A	p.?	p.?	21
	15	28106736	OCA2	8101	NM_000275.2		intron	GRCh37	28106736	28106736	Chr15(GRCh37):g.28106736A>G	p.?	p.?	21
	15	28106746	OCA2	8101	NM_000275.2		intron	GRCh37	28106746	28106746	Chr15(GRCh37):g.28106746A>G	p.?	p.?	21
	15	28106751	OCA2	8101	NM_000275.2		intron	GRCh37	28106751	28106751	Chr15(GRCh37):g.28106751T>G	p.?	p.?	21
rs72710556	15	28106959	OCA2	8101	NM_000275.2		intron	GRCh37	28106959	28106959	Chr15(GRCh37):g.28106959C>T	p.?	p.?	21
rs66577031	15	28107291	OCA2	8101	NM_000275.2		intron	GRCh37	28107291	28107291	Chr15(GRCh37):g.28107291A>G	p.?	p.?	21
	15	28107360	OCA2	8101	NM_000275.2		intron	GRCh37	28107360	28107360	Chr15(GRCh37):g.28107360C>T	p.?	p.?	21
	15	28107425	OCA2	8101	NM_000275.2		intron	GRCh37	28107425	28107425	Chr15(GRCh37):g.28107425T>G	p.?	p.?	21
rs56328034	15	28107622	OCA2	8101	NM_000275.2		intron	GRCh37	28107622	28107622	Chr15(GRCh37):g.28107622C>T	p.?	p.?	21
rs188231216	15	28107940	OCA2	8101	NM_000275.2		intron	GRCh37	28107940	28107940	Chr15(GRCh37):g.28107940C>T	p.?	p.?	21
rs4778200	15	28108021	OCA2	8101	NM_000275.2		intron	GRCh37	28108021	28108021	Chr15(GRCh37):g.28108021G>A	p.?	p.?	21
rs61336929	15	28108255	OCA2	8101	NM_000275.2		intron	GRCh37	28108255	28108255	Chr15(GRCh37):g.28108255G>T	p.?	p.?	21
rs1973448	15	28108311	OCA2	8101	NM_000275.2		intron	GRCh37	28108311	28108311	Chr15(GRCh37):g.28108311G>A	p.?	p.?	21
rs56086250	15	28108427	OCA2	8101	NM_000275.2		intron	GRCh37	28108427	28108427	Chr15(GRCh37):g.28108427T>C	p.?	p.?	21
rs4778125	15	28108711	OCA2	8101	NM_000275.2		intron	GRCh37	28108711	28108711	Chr15(GRCh37):g.28108711G>A	p.?	p.?	21
rs118036547	15	28109094	OCA2	8101	NM_000275.2		intron	GRCh37	28109094	28109094	Chr15(GRCh37):g.28109094T>C	p.?	p.?	21
rs12324824	15	28110209	OCA2	8101	NM_000275.2		intron	GRCh37	28110209	28110209	Chr15(GRCh37):g.28110209T>C	p.?	p.?	21
rs7162978	15	28110698	OCA2	8101	NM_000275.2		intron	GRCh37	28110698	28110698	Chr15(GRCh37):g.28110698T>G	p.?	p.?	21
rs72710557	15	28111523	OCA2	8101	NM_000275.2		intron	GRCh37	28111523	28111523	Chr15(GRCh37):g.28111523A>G	p.?	p.?	21
	15	28111729	OCA2	8101	NM_000275.2		intron	GRCh37	28111729	28111729	Chr15(GRCh37):g.28111729G>A	p.?	p.?	21
rs7177529	15	28111746	OCA2	8101	NM_000275.2		intron	GRCh37	28111746	28111746	Chr15(GRCh37):g.28111746C>T	p.?	p.?	21
rs58934041	15	28111786	OCA2	8101	NM_000275.2		intron	GRCh37	28111786	28111786	Chr15(GRCh37):g.28111786C>T	p.?	p.?	21
rs72710558	15	28112049	OCA2	8101	NM_000275.2		intron	GRCh37	28112049	28112049	Chr15(GRCh37):g.28112049G>A	p.?	p.?	21
rs8036059	15	28112723	OCA2	8101	NM_000275.2		intron	GRCh37	28112723	28112723	Chr15(GRCh37):g.28112723T>C	p.?	p.?	21
rs149967754	15	28112725	OCA2	8101	NM_000275.2		intron	GRCh37	28112725	28112725	Chr15(GRCh37):g.28112725G>A	p.?	p.?	21
	15	28112791	OCA2	8101	NM_000275.2		intron	GRCh37	28112791	28112791	Chr15(GRCh37):g.28112791C>T	p.?	p.?	21
rs4476137	15	28113140	OCA2	8101	NM_000275.2		intron	GRCh37	28113140	28113140	Chr15(GRCh37):g.28113140C>A	p.?	p.?	21
	15	28113146	OCA2	8101	NM_000275.2		intron	GRCh37	28113146	28113146	Chr15(GRCh37):g.28113146C>A	p.?	p.?	21
	15	28113148	OCA2	8101	NM_000275.2		intron	GRCh37	28113148	28113148	Chr15(GRCh37):g.28113148G>A	p.?	p.?	21
	15	28113152	OCA2	8101	NM_000275.2		intron	GRCh37	28113152	28113152	Chr15(GRCh37):g.28113152C>A	p.?	p.?	21
	15	28113159	OCA2	8101	NM_000275.2		intron	GRCh37	28113159	28113159	Chr15(GRCh37):g.28113159T>C	p.?	p.?	21
	15	28113174	OCA2	8101	NM_000275.2		intron	GRCh37	28113174	28113174	Chr15(GRCh37):g.28113174C>G	p.?	p.?	21
rs4238495	15	28114274	OCA2	8101	NM_000275.2		intron	GRCh37	28114274	28114274	Chr15(GRCh37):g.28114274G>A	p.?	p.?	21
rs4778201	15	28114289	OCA2	8101	NM_000275.2		intron	GRCh37	28114289	28114289	Chr15(GRCh37):g.28114289C>A	p.?	p.?	21
	15	28114493	OCA2	8101	NM_000275.2		intron	GRCh37	28114493	28114493	Chr15(GRCh37):g.28114493A>T	p.?	p.?	21
rs17566498	15	28114601	OCA2	8101	NM_000275.2		intron	GRCh37	28114601	28114601	Chr15(GRCh37):g.28114601A>G	p.?	p.?	21
rs72710559	15	28114774	OCA2	8101	NM_000275.2		intron	GRCh37	28114774	28114774	Chr15(GRCh37):g.28114774G>A	p.?	p.?	21
rs58406701	15	28114815	OCA2	8101	NM_000275.2		intron	GRCh37	28114815	28114815	Chr15(GRCh37):g.28114815C>T	p.?	p.?	21
rs75137181	15	28114816	OCA2	8101	NM_000275.2		intron	GRCh37	28114816	28114816	Chr15(GRCh37):g.28114816G>A	p.?	p.?	21
	15	28114958	OCA2	8101	NM_000275.2		intron	GRCh37	28114958	28114958	Chr15(GRCh37):g.28114958C>A	p.?	p.?	21
rs3903042	15	28115084	OCA2	8101	NM_000275.2		intron	GRCh37	28115084	28115084	Chr15(GRCh37):g.28115084C>T	p.?	p.?	21
rs4365246	15	28115383	OCA2	8101	NM_000275.2		intron	GRCh37	28115383	28115383	Chr15(GRCh37):g.28115383G>T	p.?	p.?	21
rs28479631	15	28115749	OCA2	8101	NM_000275.2		intron	GRCh37	28115749	28115749	Chr15(GRCh37):g.28115749C>T	p.?	p.?	21
rs116180585	15	28116001	OCA2	8101	NM_000275.2		intron	GRCh37	28116001	28116001	Chr15(GRCh37):g.28116001C>G	p.?	p.?	21
rs12594397	15	28116173	OCA2	8101	NM_000275.2		intron	GRCh37	28116173	28116173	Chr15(GRCh37):g.28116173C>T	p.?	p.?	21
rs7175046	15	28116275	OCA2	8101	NM_000275.2		intron	GRCh37	28116275	28116275	Chr15(GRCh37):g.28116275G>C	p.?	p.?	21
	15	28116277	OCA2	8101	NM_000275.2		intron	GRCh37	28116277	28116277	Chr15(GRCh37):g.28116277C>T	p.?	p.?	21
rs41304383	15	28116282	OCA2	8101	NM_000275.2		intron	GRCh37	28116282	28116282	Chr15(GRCh37):g.28116282T>C	p.?	p.?	21
rs75834462	15	28116587	OCA2	8101	NM_000275.2		intron	GRCh37	28116587	28116587	Chr15(GRCh37):g.28116587T>C	p.?	p.?	21
	15	28116703	OCA2	8101	NM_000275.2		intron	GRCh37	28116703	28116703	Chr15(GRCh37):g.28116703C>A	p.?	p.?	21
	15	28117402	OCA2	8101	NM_000275.2		intron	GRCh37	28117402	28117402	Chr15(GRCh37):g.28117402T>C	p.?	p.?	20
	15	28117539	OCA2	8101	NM_000275.2		intron	GRCh37	28117539	28117539	Chr15(GRCh37):g.28117539C>G	p.?	p.?	20
rs4778126	15	28118056	OCA2	8101	NM_000275.2		intron	GRCh37	28118056	28118056	Chr15(GRCh37):g.28118056G>A	p.?	p.?	20
rs181538294	15	28118197	OCA2	8101	NM_000275.2		intron	GRCh37	28118197	28118197	Chr15(GRCh37):g.28118197T>C	p.?	p.?	20
rs16950482	15	28118248	OCA2	8101	NM_000275.2		intron	GRCh37	28118248	28118248	Chr15(GRCh37):g.28118248C>T	p.?	p.?	20
	15	28118402	OCA2	8101	NM_000275.2		intron	GRCh37	28118402	28118402	Chr15(GRCh37):g.28118402G>A	p.?	p.?	20
rs12440997	15	28118444	OCA2	8101	NM_000275.2		intron	GRCh37	28118444	28118444	Chr15(GRCh37):g.28118444G>C	p.?	p.?	20
rs117685507	15	28118926	OCA2	8101	NM_000275.2		intron	GRCh37	28118926	28118926	Chr15(GRCh37):g.28118926T>A	p.?	p.?	20
rs28633531	15	28118927	OCA2	8101	NM_000275.2		intron	GRCh37	28118927	28118927	Chr15(GRCh37):g.28118927A>T	p.?	p.?	20
rs28485427	15	28118960	OCA2	8101	NM_000275.2		intron	GRCh37	28118960	28118960	Chr15(GRCh37):g.28118960C>T	p.?	p.?	20
rs12592510	15	28118974	OCA2	8101	NM_000275.2		intron	GRCh37	28118974	28118974	Chr15(GRCh37):g.28118974A>G	p.?	p.?	20
rs7167140	15	28119407	OCA2	8101	NM_000275.2		intron	GRCh37	28119407	28119407	Chr15(GRCh37):g.28119407C>T	p.?	p.?	20
	15	28119768	OCA2	8101	NM_000275.2		intron	GRCh37	28119768	28119768	Chr15(GRCh37):g.28119768T>A	p.?	p.?	20
rs7165093	15	28120208	OCA2	8101	NM_000275.2		intron	GRCh37	28120208	28120208	Chr15(GRCh37):g.28120208T>G	p.?	p.?	20
rs72710562	15	28120508	OCA2	8101	NM_000275.2		intron	GRCh37	28120508	28120508	Chr15(GRCh37):g.28120508T>C	p.?	p.?	20
rs6497249	15	28120713	OCA2	8101	NM_000275.2		intron	GRCh37	28120713	28120713	Chr15(GRCh37):g.28120713C>G	p.?	p.?	20
rs7161804	15	28121265	OCA2	8101	NM_000275.2		intron	GRCh37	28121265	28121265	Chr15(GRCh37):g.28121265G>A	p.?	p.?	20
rs117644784	15	28121401	OCA2	8101	NM_000275.2		intron	GRCh37	28121401	28121401	Chr15(GRCh37):g.28121401T>G	p.?	p.?	20
rs184139864	15	28121539	OCA2	8101	NM_000275.2		intron	GRCh37	28121539	28121539	Chr15(GRCh37):g.28121539T>C	p.?	p.?	20
	15	28121847	OCA2	8101	NM_000275.2		intron	GRCh37	28121847	28121847	Chr15(GRCh37):g.28121847G>A	p.?	p.?	20
rs4598864	15	28121859	OCA2	8101	NM_000275.2		intron	GRCh37	28121859	28121859	Chr15(GRCh37):g.28121859C>A	p.?	p.?	20
rs74005273	15	28122052	OCA2	8101	NM_000275.2		intron	GRCh37	28122052	28122052	Chr15(GRCh37):g.28122052T>C	p.?	p.?	20
rs56236646	15	28122418	OCA2	8101	NM_000275.2		intron	GRCh37	28122418	28122418	Chr15(GRCh37):g.28122418C>T	p.?	p.?	20
rs56128239	15	28122425	OCA2	8101	NM_000275.2		intron	GRCh37	28122425	28122425	Chr15(GRCh37):g.28122425G>A	p.?	p.?	20
rs184240287	15	28122693	OCA2	8101	NM_000275.2		intron	GRCh37	28122693	28122693	Chr15(GRCh37):g.28122693T>G	p.?	p.?	20
rs58349058	15	28122737	OCA2	8101	NM_000275.2		intron	GRCh37	28122737	28122737	Chr15(GRCh37):g.28122737C>T	p.?	p.?	20
rs145408752	15	28123479	OCA2	8101	NM_000275.2		intron	GRCh37	28123479	28123479	Chr15(GRCh37):g.28123479T>C	p.?	p.?	20
rs57525611	15	28124163	OCA2	8101	NM_000275.2		intron	GRCh37	28124163	28124163	Chr15(GRCh37):g.28124163C>T	p.?	p.?	20
rs56677348	15	28124217	OCA2	8101	NM_000275.2		intron	GRCh37	28124217	28124217	Chr15(GRCh37):g.28124217C>T	p.?	p.?	20
rs74803727	15	28124280	OCA2	8101	NM_000275.2		intron	GRCh37	28124280	28124280	Chr15(GRCh37):g.28124280G>A	p.?	p.?	20
rs7402740	15	28125014	OCA2	8101	NM_000275.2		intron	GRCh37	28125014	28125014	Chr15(GRCh37):g.28125014C>A	p.?	p.?	20
rs7403465	15	28125122	OCA2	8101	NM_000275.2		intron	GRCh37	28125122	28125122	Chr15(GRCh37):g.28125122A>T	p.?	p.?	20
rs114251069	15	28125427	OCA2	8101	NM_000275.2		intron	GRCh37	28125427	28125427	Chr15(GRCh37):g.28125427G>A	p.?	p.?	20
rs78060625	15	28125547	OCA2	8101	NM_000275.2		intron	GRCh37	28125547	28125547	Chr15(GRCh37):g.28125547G>A	p.?	p.?	20
rs115241910	15	28126078	OCA2	8101	NM_000275.2		intron	GRCh37	28126078	28126078	Chr15(GRCh37):g.28126078T>C	p.?	p.?	20
rs4778127	15	28126173	OCA2	8101	NM_000275.2		intron	GRCh37	28126173	28126173	Chr15(GRCh37):g.28126173C>T	p.?	p.?	20
	15	28126623	OCA2	8101	NM_000275.2		intron	GRCh37	28126623	28126623	Chr15(GRCh37):g.28126623T>C	p.?	p.?	20
	15	28126874	OCA2	8101	NM_000275.2		intron	GRCh37	28126874	28126874	Chr15(GRCh37):g.28126874T>C	p.?	p.?	20
rs2594885	15	28127373	OCA2	8101	NM_000275.2		intron	GRCh37	28127373	28127373	Chr15(GRCh37):g.28127373C>T	p.?	p.?	20
rs72710565	15	28128586	OCA2	8101	NM_000275.2		intron	GRCh37	28128586	28128586	Chr15(GRCh37):g.28128586G>A	p.?	p.?	20
	15	28129278	OCA2	8101	NM_000275.2		intron	GRCh37	28129278	28129278	Chr15(GRCh37):g.28129278A>G	p.?	p.?	20
rs1992908	15	28129475	OCA2	8101	NM_000275.2		intron	GRCh37	28129475	28129475	Chr15(GRCh37):g.28129475C>T	p.?	p.?	20
rs35591793	15	28130503	OCA2	8101	NM_000275.2		intron	GRCh37	28130503	28130503	Chr15(GRCh37):g.28130503C>T	p.?	p.?	20
rs76904626	15	28131433	OCA2	8101	NM_000275.2		intron	GRCh37	28131433	28131433	Chr15(GRCh37):g.28131433C>G	p.?	p.?	20
rs2703969	15	28131633	OCA2	8101	NM_000275.2		intron	GRCh37	28131633	28131633	Chr15(GRCh37):g.28131633A>T	p.?	p.?	20
rs142477970	15	28131963	OCA2	8101	NM_000275.2		intron	GRCh37	28131963	28131963	Chr15(GRCh37):g.28131963C>T	p.?	p.?	20
rs2703970	15	28132043	OCA2	8101	NM_000275.2		intron	GRCh37	28132043	28132043	Chr15(GRCh37):g.28132043T>C	p.?	p.?	20
rs77066822	15	28132047	OCA2	8101	NM_000275.2		intron	GRCh37	28132047	28132047	Chr15(GRCh37):g.28132047T>A	p.?	p.?	20
rs77933758	15	28132091	OCA2	8101	NM_000275.2		intron	GRCh37	28132091	28132091	Chr15(GRCh37):g.28132091A>G	p.?	p.?	20
rs2594886	15	28132217	OCA2	8101	NM_000275.2		intron	GRCh37	28132217	28132217	Chr15(GRCh37):g.28132217C>T	p.?	p.?	20
rs4778129	15	28132430	OCA2	8101	NM_000275.2		intron	GRCh37	28132430	28132430	Chr15(GRCh37):g.28132430C>T	p.?	p.?	20
rs1823273	15	28132845	OCA2	8101	NM_000275.2		intron	GRCh37	28132845	28132845	Chr15(GRCh37):g.28132845G>A	p.?	p.?	20
rs72710568	15	28132983	OCA2	8101	NM_000275.2		intron	GRCh37	28132983	28132983	Chr15(GRCh37):g.28132983T>C	p.?	p.?	20
rs1375166	15	28133374	OCA2	8101	NM_000275.2		intron	GRCh37	28133374	28133374	Chr15(GRCh37):g.28133374C>T	p.?	p.?	20
	15	28133680	OCA2	8101	NM_000275.2		intron	GRCh37	28133680	28133680	Chr15(GRCh37):g.28133680A>C	p.?	p.?	20
rs1448483	15	28133747	OCA2	8101	NM_000275.2		intron	GRCh37	28133747	28133747	Chr15(GRCh37):g.28133747T>C	p.?	p.?	20
rs1839146	15	28133891	OCA2	8101	NM_000275.2		intron	GRCh37	28133891	28133891	Chr15(GRCh37):g.28133891C>T	p.?	p.?	20
rs1839146	15	28133891	OCA2	8101	NM_000275.2		intron	GRCh37	28133891	28133891	Chr15(GRCh37):g.28133891C>T	p.?	p.?	20
rs4589506	15	28134214	OCA2	8101	NM_000275.2		intron	GRCh37	28134214	28134214	Chr15(GRCh37):g.28134214C>T	p.?	p.?	20
rs138951012	15	28134241	OCA2	8101	NM_000275.2		intron	GRCh37	28134241	28134241	Chr15(GRCh37):g.28134241G>A	p.?	p.?	20
rs117013479	15	28134352	OCA2	8101	NM_000275.2		intron	GRCh37	28134352	28134352	Chr15(GRCh37):g.28134352C>A	p.?	p.?	20
	15	28134511	OCA2	8101	NM_000275.2		intron	GRCh37	28134511	28134511	Chr15(GRCh37):g.28134511C>A	p.?	p.?	20
	15	28134517	OCA2	8101	NM_000275.2		intron	GRCh37	28134517	28134517	Chr15(GRCh37):g.28134517T>G	p.?	p.?	20
	15	28134520	OCA2	8101	NM_000275.2		intron	GRCh37	28134520	28134520	Chr15(GRCh37):g.28134520T>G	p.?	p.?	20
rs139768368	15	28136108	OCA2	8101	NM_000275.2		intron	GRCh37	28136108	28136108	Chr15(GRCh37):g.28136108T>A	p.?	p.?	20
rs2594888	15	28136128	OCA2	8101	NM_000275.2		intron	GRCh37	28136128	28136128	Chr15(GRCh37):g.28136128A>G	p.?	p.?	20
rs2442124	15	28136206	OCA2	8101	NM_000275.2		intron	GRCh37	28136206	28136206	Chr15(GRCh37):g.28136206G>A	p.?	p.?	20
	15	28136736	OCA2	8101	NM_000275.2		intron	GRCh37	28136736	28136736	Chr15(GRCh37):g.28136736T>C	p.?	p.?	20
rs2594889	15	28136901	OCA2	8101	NM_000275.2		intron	GRCh37	28136901	28136901	Chr15(GRCh37):g.28136901G>A	p.?	p.?	20
rs142372818	15	28136961	OCA2	8101	NM_000275.2		intron	GRCh37	28136961	28136961	Chr15(GRCh37):g.28136961A>C	p.?	p.?	20
rs2594890	15	28137310	OCA2	8101	NM_000275.2		intron	GRCh37	28137310	28137310	Chr15(GRCh37):g.28137310C>T	p.?	p.?	20
rs2594891	15	28137523	OCA2	8101	NM_000275.2		intron	GRCh37	28137523	28137523	Chr15(GRCh37):g.28137523T>C	p.?	p.?	20
rs60007375	15	28137679	OCA2	8101	NM_000275.2		intron	GRCh37	28137679	28137679	Chr15(GRCh37):g.28137679T>A	p.?	p.?	20
rs143053606	15	28138258	OCA2	8101	NM_000275.2		intron	GRCh37	28138258	28138258	Chr15(GRCh37):g.28138258G>C	p.?	p.?	20
rs146088350	15	28138889	OCA2	8101	NM_000275.2		intron	GRCh37	28138889	28138889	Chr15(GRCh37):g.28138889G>A	p.?	p.?	20
rs728971	15	28139309	OCA2	8101	NM_000275.2		intron	GRCh37	28139309	28139309	Chr15(GRCh37):g.28139309C>T	p.?	p.?	20
rs12438553	15	28139738	OCA2	8101	NM_000275.2		intron	GRCh37	28139738	28139738	Chr15(GRCh37):g.28139738T>C	p.?	p.?	20
rs12438574	15	28139848	OCA2	8101	NM_000275.2		intron	GRCh37	28139848	28139848	Chr15(GRCh37):g.28139848T>G	p.?	p.?	20
rs895832	15	28139860	OCA2	8101	NM_000275.2		intron	GRCh37	28139860	28139860	Chr15(GRCh37):g.28139860G>A	p.?	p.?	20
rs187369287	15	28140248	OCA2	8101	NM_000275.2		intron	GRCh37	28140248	28140248	Chr15(GRCh37):g.28140248T>A	p.?	p.?	20
rs2594893	15	28140653	OCA2	8101	NM_000275.2		intron	GRCh37	28140653	28140653	Chr15(GRCh37):g.28140653C>A	p.?	p.?	20
rs2594894	15	28140844	OCA2	8101	NM_000275.2		intron	GRCh37	28140844	28140844	Chr15(GRCh37):g.28140844C>T	p.?	p.?	20
	15	28140863	OCA2	8101	NM_000275.2		intron	GRCh37	28140863	28140863	Chr15(GRCh37):g.28140863A>G	p.?	p.?	20
rs2594895	15	28141304	OCA2	8101	NM_000275.2		intron	GRCh37	28141304	28141304	Chr15(GRCh37):g.28141304G>A	p.?	p.?	20
rs28657723	15	28141382	OCA2	8101	NM_000275.2		intron	GRCh37	28141382	28141382	Chr15(GRCh37):g.28141382G>A	p.?	p.?	20
	15	28142428	OCA2	8101	NM_000275.2		intron	GRCh37	28142428	28142428	Chr15(GRCh37):g.28142428T>G	p.?	p.?	20
rs1597198	15	28142608	OCA2	8101	NM_000275.2		intron	GRCh37	28142608	28142608	Chr15(GRCh37):g.28142608C>T	p.?	p.?	20
rs2703973	15	28142906	OCA2	8101	NM_000275.2		intron	GRCh37	28142906	28142906	Chr15(GRCh37):g.28142906C>T	p.?	p.?	20
rs12595388	15	28142927	OCA2	8101	NM_000275.2		intron	GRCh37	28142927	28142927	Chr15(GRCh37):g.28142927G>A	p.?	p.?	20
rs2703974	15	28142940	OCA2	8101	NM_000275.2		intron	GRCh37	28142940	28142940	Chr15(GRCh37):g.28142940G>A	p.?	p.?	20
rs2703975	15	28142966	OCA2	8101	NM_000275.2		intron	GRCh37	28142966	28142966	Chr15(GRCh37):g.28142966G>A	p.?	p.?	20
	15	28142977	OCA2	8101	NM_000275.2		intron	GRCh37	28142977	28142977	Chr15(GRCh37):g.28142977G>A	p.?	p.?	20
	15	28142983	OCA2	8101	NM_000275.2		intron	GRCh37	28142983	28142983	Chr15(GRCh37):g.28142983G>A	p.?	p.?	20
rs2594896	15	28143150	OCA2	8101	NM_000275.2		intron	GRCh37	28143150	28143150	Chr15(GRCh37):g.28143150G>T	p.?	p.?	20
rs139615925	15	28143305	OCA2	8101	NM_000275.2		intron	GRCh37	28143305	28143305	Chr15(GRCh37):g.28143305T>C	p.?	p.?	20
	15	28143659	OCA2	8101	NM_000275.2		intron	GRCh37	28143659	28143659	Chr15(GRCh37):g.28143659A>G	p.?	p.?	20
	15	28143854	OCA2	8101	NM_000275.2		intron	GRCh37	28143854	28143854	Chr15(GRCh37):g.28143854C>A	p.?	p.?	20
rs895833	15	28144372	OCA2	8101	NM_000275.2		intron	GRCh37	28144372	28144372	Chr15(GRCh37):g.28144372T>A	p.?	p.?	19
rs2253509	15	28144976	OCA2	8101	NM_000275.2		intron	GRCh37	28144976	28144976	Chr15(GRCh37):g.28144976T>C	p.?	p.?	19
rs2253508	15	28144998	OCA2	8101	NM_000275.2		intron	GRCh37	28144998	28144998	Chr15(GRCh37):g.28144998C>T	p.?	p.?	19
rs2871886	15	28145024	OCA2	8101	NM_000275.2		intron	GRCh37	28145024	28145024	Chr15(GRCh37):g.28145024T>C	p.?	p.?	19
rs2594897	15	28145050	OCA2	8101	NM_000275.2		intron	GRCh37	28145050	28145050	Chr15(GRCh37):g.28145050T>C	p.?	p.?	19
rs2594898	15	28145070	OCA2	8101	NM_000275.2		intron	GRCh37	28145070	28145070	Chr15(GRCh37):g.28145070C>G	p.?	p.?	19
rs57544109	15	28145078	OCA2	8101	NM_000275.2		intron	GRCh37	28145078	28145078	Chr15(GRCh37):g.28145078G>T	p.?	p.?	19
rs2703976	15	28145409	OCA2	8101	NM_000275.2		intron	GRCh37	28145409	28145409	Chr15(GRCh37):g.28145409T>C	p.?	p.?	19
rs4778204	15	28145420	OCA2	8101	NM_000275.2		intron	GRCh37	28145420	28145420	Chr15(GRCh37):g.28145420C>G	p.?	p.?	19
rs2703977	15	28145527	OCA2	8101	NM_000275.2		intron	GRCh37	28145527	28145527	Chr15(GRCh37):g.28145527C>A	p.?	p.?	19
rs2594899	15	28145604	OCA2	8101	NM_000275.2		intron	GRCh37	28145604	28145604	Chr15(GRCh37):g.28145604G>T	p.?	p.?	19
rs2594900	15	28145741	OCA2	8101	NM_000275.2		intron	GRCh37	28145741	28145741	Chr15(GRCh37):g.28145741G>A	p.?	p.?	19
rs11854269	15	28146793	OCA2	8101	NM_000275.2		intron	GRCh37	28146793	28146793	Chr15(GRCh37):g.28146793A>T	p.?	p.?	19
rs2703978	15	28147206	OCA2	8101	NM_000275.2		intron	GRCh37	28147206	28147206	Chr15(GRCh37):g.28147206T>C	p.?	p.?	19
rs57974097	15	28147362	OCA2	8101	NM_000275.2		intron	GRCh37	28147362	28147362	Chr15(GRCh37):g.28147362G>T	p.?	p.?	19
rs61418832	15	28147365	OCA2	8101	NM_000275.2		intron	GRCh37	28147365	28147365	Chr15(GRCh37):g.28147365G>T	p.?	p.?	19
rs2594901	15	28147460	OCA2	8101	NM_000275.2		intron	GRCh37	28147460	28147460	Chr15(GRCh37):g.28147460G>A	p.?	p.?	19
rs2703980	15	28147616	OCA2	8101	NM_000275.2		intron	GRCh37	28147616	28147616	Chr15(GRCh37):g.28147616G>C	p.?	p.?	19
rs2594902	15	28147739	OCA2	8101	NM_000275.2		intron	GRCh37	28147739	28147739	Chr15(GRCh37):g.28147739A>G	p.?	p.?	19
rs12442648	15	28147860	OCA2	8101	NM_000275.2		intron	GRCh37	28147860	28147860	Chr15(GRCh37):g.28147860G>A	p.?	p.?	19
rs17674604	15	28147942	OCA2	8101	NM_000275.2		intron	GRCh37	28147942	28147942	Chr15(GRCh37):g.28147942G>C	p.?	p.?	19
rs28448549	15	28148160	OCA2	8101	NM_000275.2		intron	GRCh37	28148160	28148160	Chr15(GRCh37):g.28148160C>T	p.?	p.?	19
rs4778130	15	28148237	OCA2	8101	NM_000275.2		intron	GRCh37	28148237	28148237	Chr15(GRCh37):g.28148237C>T	p.?	p.?	19
	15	28148333	OCA2	8101	NM_000275.2		intron	GRCh37	28148333	28148333	Chr15(GRCh37):g.28148333C>T	p.?	p.?	19
	15	28148336	OCA2	8101	NM_000275.2		intron	GRCh37	28148336	28148336	Chr15(GRCh37):g.28148336C>T	p.?	p.?	19
	15	28148339	OCA2	8101	NM_000275.2		intron	GRCh37	28148339	28148339	Chr15(GRCh37):g.28148339C>G	p.?	p.?	19
	15	28148435	OCA2	8101	NM_000275.2		intron	GRCh37	28148435	28148435	Chr15(GRCh37):g.28148435A>C	p.?	p.?	19
rs59950483	15	28148521	OCA2	8101	NM_000275.2		intron	GRCh37	28148521	28148521	Chr15(GRCh37):g.28148521C>T	p.?	p.?	19
rs2703981	15	28148601	OCA2	8101	NM_000275.2		intron	GRCh37	28148601	28148601	Chr15(GRCh37):g.28148601T>C	p.?	p.?	19
rs2594903	15	28148649	OCA2	8101	NM_000275.2		intron	GRCh37	28148649	28148649	Chr15(GRCh37):g.28148649G>T	p.?	p.?	19
rs2594904	15	28148656	OCA2	8101	NM_000275.2		intron	GRCh37	28148656	28148656	Chr15(GRCh37):g.28148656T>C	p.?	p.?	19
rs2594905	15	28148689	OCA2	8101	NM_000275.2		intron	GRCh37	28148689	28148689	Chr15(GRCh37):g.28148689C>A	p.?	p.?	19
rs12439756	15	28148708	OCA2	8101	NM_000275.2		intron	GRCh37	28148708	28148708	Chr15(GRCh37):g.28148708C>G	p.?	p.?	19
rs2594906	15	28148737	OCA2	8101	NM_000275.2		intron	GRCh37	28148737	28148737	Chr15(GRCh37):g.28148737C>G	p.?	p.?	19
rs60235486	15	28149154	OCA2	8101	NM_000275.2		intron	GRCh37	28149154	28149154	Chr15(GRCh37):g.28149154A>G	p.?	p.?	19
rs28708954	15	28149329	OCA2	8101	NM_000275.2		intron	GRCh37	28149329	28149329	Chr15(GRCh37):g.28149329C>T	p.?	p.?	19
	15	28149338	OCA2	8101	NM_000275.2		intron	GRCh37	28149338	28149338	Chr15(GRCh37):g.28149338C>A	p.?	p.?	19
	15	28149339	OCA2	8101	NM_000275.2		intron	GRCh37	28149339	28149339	Chr15(GRCh37):g.28149339A>T	p.?	p.?	19
	15	28149347	OCA2	8101	NM_000275.2		intron	GRCh37	28149347	28149347	Chr15(GRCh37):g.28149347G>A	p.?	p.?	19
	15	28149352	OCA2	8101	NM_000275.2		intron	GRCh37	28149352	28149352	Chr15(GRCh37):g.28149352C>T	p.?	p.?	19
rs60730690	15	28149358	OCA2	8101	NM_000275.2		intron	GRCh37	28149358	28149358	Chr15(GRCh37):g.28149358C>G	p.?	p.?	19
	15	28149367	OCA2	8101	NM_000275.2		intron	GRCh37	28149367	28149367	Chr15(GRCh37):g.28149367A>T	p.?	p.?	19
	15	28149371	OCA2	8101	NM_000275.2		intron	GRCh37	28149371	28149371	Chr15(GRCh37):g.28149371A>C	p.?	p.?	19
rs57339197	15	28149426	OCA2	8101	NM_000275.2		intron	GRCh37	28149426	28149426	Chr15(GRCh37):g.28149426G>C	p.?	p.?	19
rs184274190	15	28149565	OCA2	8101	NM_000275.2		intron	GRCh37	28149565	28149565	Chr15(GRCh37):g.28149565C>A	p.?	p.?	19
rs8028640	15	28149697	OCA2	8101	NM_000275.2		intron	GRCh37	28149697	28149697	Chr15(GRCh37):g.28149697G>A	p.?	p.?	19
rs2594907	15	28149922	OCA2	8101	NM_000275.2		intron	GRCh37	28149922	28149922	Chr15(GRCh37):g.28149922T>C	p.?	p.?	19
rs12903902	15	28150038	OCA2	8101	NM_000275.2		intron	GRCh37	28150038	28150038	Chr15(GRCh37):g.28150038G>T	p.?	p.?	19
rs2703983	15	28150561	OCA2	8101	NM_000275.2		intron	GRCh37	28150561	28150561	Chr15(GRCh37):g.28150561A>C	p.?	p.?	19
rs2594908	15	28150642	OCA2	8101	NM_000275.2		intron	GRCh37	28150642	28150642	Chr15(GRCh37):g.28150642C>G	p.?	p.?	19
rs12909167	15	28150846	OCA2	8101	NM_000275.2		intron	GRCh37	28150846	28150846	Chr15(GRCh37):g.28150846G>A	p.?	p.?	19
	15	28150955	OCA2	8101	NM_000275.2		intron	GRCh37	28150955	28150955	Chr15(GRCh37):g.28150955C>T	p.?	p.?	19
rs12898424	15	28151005	OCA2	8101	NM_000275.2		intron	GRCh37	28151005	28151005	Chr15(GRCh37):g.28151005T>C	p.?	p.?	19
rs2594909	15	28151062	OCA2	8101	NM_000275.2		intron	GRCh37	28151062	28151062	Chr15(GRCh37):g.28151062C>T	p.?	p.?	19
	15	28151150	OCA2	8101	NM_000275.2		intron	GRCh37	28151150	28151150	Chr15(GRCh37):g.28151150T>C	p.?	p.?	19
rs2044627	15	28151351	OCA2	8101	NM_000275.2		intron	GRCh37	28151351	28151351	Chr15(GRCh37):g.28151351T>C	p.?	p.?	19
rs2594910	15	28151576	OCA2	8101	NM_000275.2		intron	GRCh37	28151576	28151576	Chr15(GRCh37):g.28151576A>G	p.?	p.?	19
rs76161860	15	28151644	OCA2	8101	NM_000275.2		intron	GRCh37	28151644	28151644	Chr15(GRCh37):g.28151644G>A	p.?	p.?	19
rs12903258	15	28151698	OCA2	8101	NM_000275.2		intron	GRCh37	28151698	28151698	Chr15(GRCh37):g.28151698T>C	p.?	p.?	19
rs80097649	15	28152040	OCA2	8101	NM_000275.2		intron	GRCh37	28152040	28152040	Chr15(GRCh37):g.28152040G>A	p.?	p.?	19
rs2594911	15	28152598	OCA2	8101	NM_000275.2		intron	GRCh37	28152598	28152598	Chr15(GRCh37):g.28152598C>A	p.?	p.?	19
rs1584409	15	28152624	OCA2	8101	NM_000275.2		intron	GRCh37	28152624	28152624	Chr15(GRCh37):g.28152624A>C	p.?	p.?	19
rs2703921	15	28152673	OCA2	8101	NM_000275.2		intron	GRCh37	28152673	28152673	Chr15(GRCh37):g.28152673G>A	p.?	p.?	19
rs12904207	15	28152810	OCA2	8101	NM_000275.2		intron	GRCh37	28152810	28152810	Chr15(GRCh37):g.28152810A>T	p.?	p.?	19
	15	28153188	OCA2	8101	NM_000275.2		intron	GRCh37	28153188	28153188	Chr15(GRCh37):g.28153188G>A	p.?	p.?	19
rs2703922	15	28153328	OCA2	8101	NM_000275.2		intron	GRCh37	28153328	28153328	Chr15(GRCh37):g.28153328T>C	p.?	p.?	19
rs2703923	15	28153593	OCA2	8101	NM_000275.2		intron	GRCh37	28153593	28153593	Chr15(GRCh37):g.28153593A>G	p.?	p.?	19
rs2703924	15	28153763	OCA2	8101	NM_000275.2		intron	GRCh37	28153763	28153763	Chr15(GRCh37):g.28153763G>T	p.?	p.?	19
rs2703925	15	28153764	OCA2	8101	NM_000275.2		intron	GRCh37	28153764	28153764	Chr15(GRCh37):g.28153764A>T	p.?	p.?	19
rs2703926	15	28154143	OCA2	8101	NM_000275.2		intron	GRCh37	28154143	28154143	Chr15(GRCh37):g.28154143T>G	p.?	p.?	19
	15	28154496	OCA2	8101	NM_000275.2		intron	GRCh37	28154496	28154496	Chr15(GRCh37):g.28154496C>A	p.?	p.?	19
rs12593437	15	28154756	OCA2	8101	NM_000275.2		intron	GRCh37	28154756	28154756	Chr15(GRCh37):g.28154756C>T	p.?	p.?	19
rs78640778	15	28154834	OCA2	8101	NM_000275.2		intron	GRCh37	28154834	28154834	Chr15(GRCh37):g.28154834G>A	p.?	p.?	19
	15	28155185	OCA2	8101	NM_000275.2		intron	GRCh37	28155185	28155185	Chr15(GRCh37):g.28155185A>G	p.?	p.?	19
rs13329141	15	28155193	OCA2	8101	NM_000275.2		intron	GRCh37	28155193	28155193	Chr15(GRCh37):g.28155193G>C	p.?	p.?	19
rs13329497	15	28155229	OCA2	8101	NM_000275.2		intron	GRCh37	28155229	28155229	Chr15(GRCh37):g.28155229A>G	p.?	p.?	19
rs2594913	15	28155277	OCA2	8101	NM_000275.2		intron	GRCh37	28155277	28155277	Chr15(GRCh37):g.28155277A>G	p.?	p.?	19
rs58661359	15	28155801	OCA2	8101	NM_000275.2		intron	GRCh37	28155801	28155801	Chr15(GRCh37):g.28155801T>C	p.?	p.?	19
rs80152613	15	28155920	OCA2	8101	NM_000275.2		intron	GRCh37	28155920	28155920	Chr15(GRCh37):g.28155920A>G	p.?	p.?	19
	15	28156421	OCA2	8101	NM_000275.2		intron	GRCh37	28156421	28156421	Chr15(GRCh37):g.28156421C>T	p.?	p.?	19
rs58480573	15	28157107	OCA2	8101	NM_000275.2		intron	GRCh37	28157107	28157107	Chr15(GRCh37):g.28157107G>A	p.?	p.?	19
rs141554019	15	28157159	OCA2	8101	NM_000275.2		intron	GRCh37	28157159	28157159	Chr15(GRCh37):g.28157159C>T	p.?	p.?	19
rs1584407	15	28157259	OCA2	8101	NM_000275.2		intron	GRCh37	28157259	28157259	Chr15(GRCh37):g.28157259G>T	p.?	p.?	19
rs72710600	15	28157441	OCA2	8101	NM_000275.2		intron	GRCh37	28157441	28157441	Chr15(GRCh37):g.28157441T>A	p.?	p.?	19
rs8039856	15	28157501	OCA2	8101	NM_000275.2		intron	GRCh37	28157501	28157501	Chr15(GRCh37):g.28157501G>A	p.?	p.?	19
rs28791530	15	28157946	OCA2	8101	NM_000275.2		intron	GRCh37	28157946	28157946	Chr15(GRCh37):g.28157946A>G	p.?	p.?	19
rs2703936	15	28158075	OCA2	8101	NM_000275.2		intron	GRCh37	28158075	28158075	Chr15(GRCh37):g.28158075C>A	p.?	p.?	19
	15	28158370	OCA2	8101	NM_000275.2		intron	GRCh37	28158370	28158370	Chr15(GRCh37):g.28158370G>A	p.?	p.?	19
rs2594887	15	28158895	OCA2	8101	NM_000275.2		intron	GRCh37	28158895	28158895	Chr15(GRCh37):g.28158895G>A	p.?	p.?	19
rs58617878	15	28158985	OCA2	8101	NM_000275.2		intron	GRCh37	28158985	28158985	Chr15(GRCh37):g.28158985G>A	p.?	p.?	19
rs60848872	15	28158988	OCA2	8101	NM_000275.2		intron	GRCh37	28158988	28158988	Chr15(GRCh37):g.28158988A>G	p.?	p.?	19
	15	28158997	OCA2	8101	NM_000275.2		intron	GRCh37	28158997	28158997	Chr15(GRCh37):g.28158997G>A	p.?	p.?	19
	15	28159001	OCA2	8101	NM_000275.2		intron	GRCh37	28159001	28159001	Chr15(GRCh37):g.28159001G>A	p.?	p.?	19
	15	28159004	OCA2	8101	NM_000275.2		intron	GRCh37	28159004	28159004	Chr15(GRCh37):g.28159004A>G	p.?	p.?	19
rs182586558	15	28159008	OCA2	8101	NM_000275.2		intron	GRCh37	28159008	28159008	Chr15(GRCh37):g.28159008A>G	p.?	p.?	19
rs188041852	15	28159012	OCA2	8101	NM_000275.2		intron	GRCh37	28159012	28159012	Chr15(GRCh37):g.28159012A>G	p.?	p.?	19
rs192270176	15	28159016	OCA2	8101	NM_000275.2		intron	GRCh37	28159016	28159016	Chr15(GRCh37):g.28159016A>G	p.?	p.?	19
	15	28159020	OCA2	8101	NM_000275.2		intron	GRCh37	28159020	28159020	Chr15(GRCh37):g.28159020A>G	p.?	p.?	19
	15	28159024	OCA2	8101	NM_000275.2		intron	GRCh37	28159024	28159024	Chr15(GRCh37):g.28159024A>G	p.?	p.?	19
	15	28159024	OCA2	8101	NM_000275.2		intron	GRCh37	28159024	28159024	Chr15(GRCh37):g.28159024A>G	p.?	p.?	19
	15	28159028	OCA2	8101	NM_000275.2		intron	GRCh37	28159028	28159028	Chr15(GRCh37):g.28159028A>G	p.?	p.?	19
rs199705912	15	28159032	OCA2	8101	NM_000275.2		intron	GRCh37	28159032	28159032	Chr15(GRCh37):g.28159032A>G	p.?	p.?	19
rs8025922	15	28159042	OCA2	8101	NM_000275.2		intron	GRCh37	28159042	28159042	Chr15(GRCh37):g.28159042C>A	p.?	p.?	19
rs185013310	15	28159046	OCA2	8101	NM_000275.2		intron	GRCh37	28159046	28159046	Chr15(GRCh37):g.28159046C>A	p.?	p.?	19
	15	28159050	OCA2	8101	NM_000275.2		intron	GRCh37	28159050	28159050	Chr15(GRCh37):g.28159050C>A	p.?	p.?	19
	15	28159054	OCA2	8101	NM_000275.2		intron	GRCh37	28159054	28159054	Chr15(GRCh37):g.28159054C>A	p.?	p.?	19
rs200624763	15	28159058	OCA2	8101	NM_000275.2		intron	GRCh37	28159058	28159058	Chr15(GRCh37):g.28159058C>A	p.?	p.?	19
rs8025931	15	28159062	OCA2	8101	NM_000275.2		intron	GRCh37	28159062	28159062	Chr15(GRCh37):g.28159062C>A	p.?	p.?	19
rs80174347	15	28159066	OCA2	8101	NM_000275.2		intron	GRCh37	28159066	28159066	Chr15(GRCh37):g.28159066C>A	p.?	p.?	19
rs8025938	15	28159070	OCA2	8101	NM_000275.2		intron	GRCh37	28159070	28159070	Chr15(GRCh37):g.28159070C>A	p.?	p.?	19
rs28553950	15	28159074	OCA2	8101	NM_000275.2		intron	GRCh37	28159074	28159074	Chr15(GRCh37):g.28159074C>A	p.?	p.?	19
rs2703938	15	28159693	OCA2	8101	NM_000275.2		intron	GRCh37	28159693	28159693	Chr15(GRCh37):g.28159693G>T	p.?	p.?	19
rs1120605	15	28159779	OCA2	8101	NM_000275.2		intron	GRCh37	28159779	28159779	Chr15(GRCh37):g.28159779T>C	p.?	p.?	19
rs115060459	15	28159860	OCA2	8101	NM_000275.2		intron	GRCh37	28159860	28159860	Chr15(GRCh37):g.28159860G>T	p.?	p.?	19
rs2262289	15	28159910	OCA2	8101	NM_000275.2		intron	GRCh37	28159910	28159910	Chr15(GRCh37):g.28159910T>G	p.?	p.?	19
rs2311844	15	28159952	OCA2	8101	NM_000275.2		intron	GRCh37	28159952	28159952	Chr15(GRCh37):g.28159952C>T	p.?	p.?	19
	15	28160065	OCA2	8101	NM_000275.2		intron	GRCh37	28160065	28160065	Chr15(GRCh37):g.28160065A>G	p.?	p.?	19
rs80148813	15	28160483	OCA2	8101	NM_000275.2		intron	GRCh37	28160483	28160483	Chr15(GRCh37):g.28160483A>C	p.?	p.?	19
rs12439410	15	28160564	OCA2	8101	NM_000275.2		intron	GRCh37	28160564	28160564	Chr15(GRCh37):g.28160564C>T	p.?	p.?	19
rs12439412	15	28160572	OCA2	8101	NM_000275.2		intron	GRCh37	28160572	28160572	Chr15(GRCh37):g.28160572C>A	p.?	p.?	19
	15	28160911	OCA2	8101	NM_000275.2		intron	GRCh37	28160911	28160911	Chr15(GRCh37):g.28160911T>C	p.?	p.?	19
rs2703941	15	28161230	OCA2	8101	NM_000275.2		intron	GRCh37	28161230	28161230	Chr15(GRCh37):g.28161230T>C	p.?	p.?	19
rs11074310	15	28161482	OCA2	8101	NM_000275.2		intron	GRCh37	28161482	28161482	Chr15(GRCh37):g.28161482G>A	p.?	p.?	19
rs12440344	15	28161802	OCA2	8101	NM_000275.2		intron	GRCh37	28161802	28161802	Chr15(GRCh37):g.28161802C>A	p.?	p.?	19
rs2594943	15	28161809	OCA2	8101	NM_000275.2		intron	GRCh37	28161809	28161809	Chr15(GRCh37):g.28161809C>T	p.?	p.?	19
rs13329576	15	28162465	OCA2	8101	NM_000275.2		intron	GRCh37	28162465	28162465	Chr15(GRCh37):g.28162465T>A	p.?	p.?	19
rs60120477	15	28162616	OCA2	8101	NM_000275.2		intron	GRCh37	28162616	28162616	Chr15(GRCh37):g.28162616G>T	p.?	p.?	19
rs74005286	15	28163114	OCA2	8101	NM_000275.2		intron	GRCh37	28163114	28163114	Chr15(GRCh37):g.28163114C>A	p.?	p.?	19
rs4778131	15	28163353	OCA2	8101	NM_000275.2		intron	GRCh37	28163353	28163353	Chr15(GRCh37):g.28163353T>C	p.?	p.?	19
	15	28163359	OCA2	8101	NM_000275.2		intron	GRCh37	28163359	28163359	Chr15(GRCh37):g.28163359C>T	p.?	p.?	19
rs59984724	15	28163380	OCA2	8101	NM_000275.2		intron	GRCh37	28163380	28163380	Chr15(GRCh37):g.28163380G>A	p.?	p.?	19
rs59744873	15	28163468	OCA2	8101	NM_000275.2		intron	GRCh37	28163468	28163468	Chr15(GRCh37):g.28163468G>A	p.?	p.?	19
rs4271553	15	28163505	OCA2	8101	NM_000275.2		intron	GRCh37	28163505	28163505	Chr15(GRCh37):g.28163505T>C	p.?	p.?	19
rs182449712	15	28164308	OCA2	8101	NM_000275.2		intron	GRCh37	28164308	28164308	Chr15(GRCh37):g.28164308A>G	p.?	p.?	19
rs1037206	15	28164468	OCA2	8101	NM_000275.2		intron	GRCh37	28164468	28164468	Chr15(GRCh37):g.28164468G>A	p.?	p.?	19
rs4617805	15	28164825	OCA2	8101	NM_000275.2		intron	GRCh37	28164825	28164825	Chr15(GRCh37):g.28164825T>G	p.?	p.?	19
rs4587930	15	28164827	OCA2	8101	NM_000275.2		intron	GRCh37	28164827	28164827	Chr15(GRCh37):g.28164827A>T	p.?	p.?	19
	15	28165004	OCA2	8101	NM_000275.2		intron	GRCh37	28165004	28165004	Chr15(GRCh37):g.28165004G>T	p.?	p.?	19
	15	28165010	OCA2	8101	NM_000275.2		intron	GRCh37	28165010	28165010	Chr15(GRCh37):g.28165010T>G	p.?	p.?	19
	15	28165012	OCA2	8101	NM_000275.2		intron	GRCh37	28165012	28165012	Chr15(GRCh37):g.28165012T>C	p.?	p.?	19
	15	28165013	OCA2	8101	NM_000275.2		intron	GRCh37	28165013	28165013	Chr15(GRCh37):g.28165013G>A	p.?	p.?	19
rs2703944	15	28165185	OCA2	8101	NM_000275.2		intron	GRCh37	28165185	28165185	Chr15(GRCh37):g.28165185G>A	p.?	p.?	19
	15	28165394	OCA2	8101	NM_000275.2		intron	GRCh37	28165394	28165394	Chr15(GRCh37):g.28165394G>C	p.?	p.?	19
rs2122006	15	28165879	OCA2	8101	NM_000275.2		intron	GRCh37	28165879	28165879	Chr15(GRCh37):g.28165879A>G	p.?	p.?	19
rs1900754	15	28166239	OCA2	8101	NM_000275.2		intron	GRCh37	28166239	28166239	Chr15(GRCh37):g.28166239A>G	p.?	p.?	19
rs74008205	15	28166431	OCA2	8101	NM_000275.2		intron	GRCh37	28166431	28166431	Chr15(GRCh37):g.28166431G>A	p.?	p.?	19
rs2594919	15	28166759	OCA2	8101	NM_000275.2		intron	GRCh37	28166759	28166759	Chr15(GRCh37):g.28166759A>G	p.?	p.?	19
rs12908643	15	28167004	OCA2	8101	NM_000275.2		intron	GRCh37	28167004	28167004	Chr15(GRCh37):g.28167004T>C	p.?	p.?	19
	15	28168021	OCA2	8101	NM_000275.2		intron	GRCh37	28168021	28168021	Chr15(GRCh37):g.28168021T>G	p.?	p.?	19
rs8040404	15	28168223	OCA2	8101	NM_000275.2		intron	GRCh37	28168223	28168223	Chr15(GRCh37):g.28168223T>C	p.?	p.?	19
rs72712614	15	28168327	OCA2	8101	NM_000275.2		intron	GRCh37	28168327	28168327	Chr15(GRCh37):g.28168327A>G	p.?	p.?	19
rs2594922	15	28169162	OCA2	8101	NM_000275.2		intron	GRCh37	28169162	28169162	Chr15(GRCh37):g.28169162A>T	p.?	p.?	19
rs2594923	15	28169322	OCA2	8101	NM_000275.2		intron	GRCh37	28169322	28169322	Chr15(GRCh37):g.28169322A>G	p.?	p.?	19
rs28696971	15	28169412	OCA2	8101	NM_000275.2		intron	GRCh37	28169412	28169412	Chr15(GRCh37):g.28169412C>T	p.?	p.?	19
rs1448487	15	28169456	OCA2	8101	NM_000275.2		intron	GRCh37	28169456	28169456	Chr15(GRCh37):g.28169456A>T	p.?	p.?	19
rs12905017	15	28169598	OCA2	8101	NM_000275.2		intron	GRCh37	28169598	28169598	Chr15(GRCh37):g.28169598T>C	p.?	p.?	19
rs146811192	15	28169727	OCA2	8101	NM_000275.2		intron	GRCh37	28169727	28169727	Chr15(GRCh37):g.28169727A>G	p.?	p.?	19
rs72712620	15	28169949	OCA2	8101	NM_000275.2		intron	GRCh37	28169949	28169949	Chr15(GRCh37):g.28169949G>A	p.?	p.?	19
rs72712622	15	28169950	OCA2	8101	NM_000275.2		intron	GRCh37	28169950	28169950	Chr15(GRCh37):g.28169950T>C	p.?	p.?	19
rs72712624	15	28170092	OCA2	8101	NM_000275.2		intron	GRCh37	28170092	28170092	Chr15(GRCh37):g.28170092A>C	p.?	p.?	19
rs1597199	15	28170118	OCA2	8101	NM_000275.2		intron	GRCh37	28170118	28170118	Chr15(GRCh37):g.28170118G>C	p.?	p.?	19
rs1597200	15	28170394	OCA2	8101	NM_000275.2		intron	GRCh37	28170394	28170394	Chr15(GRCh37):g.28170394C>T	p.?	p.?	19
rs1597201	15	28170551	OCA2	8101	NM_000275.2		intron	GRCh37	28170551	28170551	Chr15(GRCh37):g.28170551T>A	p.?	p.?	19
rs2594925	15	28170694	OCA2	8101	NM_000275.2		intron	GRCh37	28170694	28170694	Chr15(GRCh37):g.28170694G>A	p.?	p.?	19
rs2594926	15	28170738	OCA2	8101	NM_000275.2		intron	GRCh37	28170738	28170738	Chr15(GRCh37):g.28170738C>A	p.?	p.?	19
rs3751651	15	28171128	OCA2	8101	NM_000275.2		intron	GRCh37	28171128	28171128	Chr15(GRCh37):g.28171128A>G	p.?	p.?	19
rs2594928	15	28171147	OCA2	8101	NM_000275.2		intron	GRCh37	28171147	28171147	Chr15(GRCh37):g.28171147T>C	p.?	p.?	19
rs12440216	15	28171670	OCA2	8101	NM_000275.2		intron	GRCh37	28171670	28171670	Chr15(GRCh37):g.28171670T>A	p.?	p.?	19
rs2442125	15	28171932	OCA2	8101	NM_000275.2		intron	GRCh37	28171932	28171932	Chr15(GRCh37):g.28171932C>G	p.?	p.?	19
rs61439823	15	28172051	OCA2	8101	NM_000275.2		intron	GRCh37	28172051	28172051	Chr15(GRCh37):g.28172051T>C	p.?	p.?	19
rs72712628	15	28172792	OCA2	8101	NM_000275.2		intron	GRCh37	28172792	28172792	Chr15(GRCh37):g.28172792G>A	p.?	p.?	19
rs2594921	15	28172793	OCA2	8101	NM_000275.2		intron	GRCh37	28172793	28172793	Chr15(GRCh37):g.28172793G>T	p.?	p.?	19
rs58378477	15	28173269	OCA2	8101	NM_000275.2		intron	GRCh37	28173269	28173269	Chr15(GRCh37):g.28173269C>T	p.?	p.?	19
rs58533046	15	28173399	OCA2	8101	NM_000275.2		intron	GRCh37	28173399	28173399	Chr15(GRCh37):g.28173399T>C	p.?	p.?	19
rs184901755	15	28173514	OCA2	8101	NM_000275.2		intron	GRCh37	28173514	28173514	Chr15(GRCh37):g.28173514A>C	p.?	p.?	19
rs2703968	15	28173557	OCA2	8101	NM_000275.2		intron	GRCh37	28173557	28173557	Chr15(GRCh37):g.28173557G>T	p.?	p.?	19
rs75462155	15	28173795	OCA2	8101	NM_000275.2		intron	GRCh37	28173795	28173795	Chr15(GRCh37):g.28173795C>A	p.?	p.?	19
rs2703966	15	28174151	OCA2	8101	NM_000275.2		intron	GRCh37	28174151	28174151	Chr15(GRCh37):g.28174151G>A	p.?	p.?	19
rs2703965	15	28174232	OCA2	8101	NM_000275.2		intron	GRCh37	28174232	28174232	Chr15(GRCh37):g.28174232T>C	p.?	p.?	19
rs56192865	15	28174353	OCA2	8101	NM_000275.2		intron	GRCh37	28174353	28174353	Chr15(GRCh37):g.28174353A>G	p.?	p.?	19
rs1597204	15	28174801	OCA2	8101	NM_000275.2		intron	GRCh37	28174801	28174801	Chr15(GRCh37):g.28174801T>G	p.?	p.?	19
rs4778207	15	28175057	OCA2	8101	NM_000275.2		intron	GRCh37	28175057	28175057	Chr15(GRCh37):g.28175057G>A	p.?	p.?	19
rs11074311	15	28175437	OCA2	8101	NM_000275.2		intron	GRCh37	28175437	28175437	Chr15(GRCh37):g.28175437C>T	p.?	p.?	19
	15	28175656	OCA2	8101	NM_000275.2		intron	GRCh37	28175656	28175656	Chr15(GRCh37):g.28175656T>C	p.?	p.?	19
rs72712631	15	28175744	OCA2	8101	NM_000275.2		intron	GRCh37	28175744	28175744	Chr15(GRCh37):g.28175744C>A	p.?	p.?	19
rs11074312	15	28175899	OCA2	8101	NM_000275.2		intron	GRCh37	28175899	28175899	Chr15(GRCh37):g.28175899C>T	p.?	p.?	19
rs72712633	15	28176056	OCA2	8101	NM_000275.2		intron	GRCh37	28176056	28176056	Chr15(GRCh37):g.28176056A>G	p.?	p.?	19
	15	28176183	OCA2	8101	NM_000275.2		intron	GRCh37	28176183	28176183	Chr15(GRCh37):g.28176183G>A	p.?	p.?	19
rs80224579	15	28176249	OCA2	8101	NM_000275.2		intron	GRCh37	28176249	28176249	Chr15(GRCh37):g.28176249T>A	p.?	p.?	19
rs17674689	15	28176275	OCA2	8101	NM_000275.2		intron	GRCh37	28176275	28176275	Chr15(GRCh37):g.28176275C>T	p.?	p.?	19
rs2703963	15	28176828	OCA2	8101	NM_000275.2		intron	GRCh37	28176828	28176828	Chr15(GRCh37):g.28176828T>G	p.?	p.?	19
rs2703962	15	28176949	OCA2	8101	NM_000275.2		intron	GRCh37	28176949	28176949	Chr15(GRCh37):g.28176949C>G	p.?	p.?	19
rs4778208	15	28177186	OCA2	8101	NM_000275.2		intron	GRCh37	28177186	28177186	Chr15(GRCh37):g.28177186G>A	p.?	p.?	19
rs4778209	15	28177187	OCA2	8101	NM_000275.2		intron	GRCh37	28177187	28177187	Chr15(GRCh37):g.28177187C>A	p.?	p.?	19
rs17674702	15	28177228	OCA2	8101	NM_000275.2		intron	GRCh37	28177228	28177228	Chr15(GRCh37):g.28177228T>C	p.?	p.?	19
rs4238496	15	28177413	OCA2	8101	NM_000275.2		intron	GRCh37	28177413	28177413	Chr15(GRCh37):g.28177413G>A	p.?	p.?	19
	15	28177435	OCA2	8101	NM_000275.2		intron	GRCh37	28177435	28177435	Chr15(GRCh37):g.28177435T>A	p.?	p.?	19
rs767694	15	28177529	OCA2	8101	NM_000275.2		intron	GRCh37	28177529	28177529	Chr15(GRCh37):g.28177529C>A	p.?	p.?	19
	15	28177538	OCA2	8101	NM_000275.2		intron	GRCh37	28177538	28177538	Chr15(GRCh37):g.28177538C>T	p.?	p.?	19
rs147760282	15	28177565	OCA2	8101	NM_000275.2		intron	GRCh37	28177565	28177565	Chr15(GRCh37):g.28177565T>G	p.?	p.?	19
rs767693	15	28177631	OCA2	8101	NM_000275.2		intron	GRCh37	28177631	28177631	Chr15(GRCh37):g.28177631A>G	p.?	p.?	19
rs767692	15	28177637	OCA2	8101	NM_000275.2		intron	GRCh37	28177637	28177637	Chr15(GRCh37):g.28177637C>T	p.?	p.?	19
rs2703961	15	28177737	OCA2	8101	NM_000275.2		intron	GRCh37	28177737	28177737	Chr15(GRCh37):g.28177737G>C	p.?	p.?	19
rs2703960	15	28177872	OCA2	8101	NM_000275.2		intron	GRCh37	28177872	28177872	Chr15(GRCh37):g.28177872T>C	p.?	p.?	19
rs7172981	15	28177906	OCA2	8101	NM_000275.2		intron	GRCh37	28177906	28177906	Chr15(GRCh37):g.28177906C>G	p.?	p.?	19
rs2703958	15	28178835	OCA2	8101	NM_000275.2		intron	GRCh37	28178835	28178835	Chr15(GRCh37):g.28178835A>T	p.?	p.?	19
rs2703957	15	28178868	OCA2	8101	NM_000275.2		intron	GRCh37	28178868	28178868	Chr15(GRCh37):g.28178868T>C	p.?	p.?	19
rs977588	15	28179306	OCA2	8101	NM_000275.2		intron	GRCh37	28179306	28179306	Chr15(GRCh37):g.28179306C>A	p.?	p.?	19
rs977589	15	28179603	OCA2	8101	NM_000275.2		intron	GRCh37	28179603	28179603	Chr15(GRCh37):g.28179603C>T	p.?	p.?	19
rs17680176	15	28179676	OCA2	8101	NM_000275.2		intron	GRCh37	28179676	28179676	Chr15(GRCh37):g.28179676G>C	p.?	p.?	19
rs1448489	15	28179879	OCA2	8101	NM_000275.2		intron	GRCh37	28179879	28179879	Chr15(GRCh37):g.28179879T>C	p.?	p.?	19
rs2703956	15	28179900	OCA2	8101	NM_000275.2		intron	GRCh37	28179900	28179900	Chr15(GRCh37):g.28179900T>C	p.?	p.?	19
rs2703955	15	28180102	OCA2	8101	NM_000275.2		intron	GRCh37	28180102	28180102	Chr15(GRCh37):g.28180102T>C	p.?	p.?	19
rs2594931	15	28180137	OCA2	8101	NM_000275.2		intron	GRCh37	28180137	28180137	Chr15(GRCh37):g.28180137C>T	p.?	p.?	19
rs2703954	15	28180200	OCA2	8101	NM_000275.2		intron	GRCh37	28180200	28180200	Chr15(GRCh37):g.28180200G>A	p.?	p.?	19
rs2197798	15	28181424	OCA2	8101	NM_000275.2		intron	GRCh37	28181424	28181424	Chr15(GRCh37):g.28181424A>G	p.?	p.?	19
rs2703953	15	28181964	OCA2	8101	NM_000275.2		intron	GRCh37	28181964	28181964	Chr15(GRCh37):g.28181964A>G	p.?	p.?	19
rs2703952	15	28181981	OCA2	8101	NM_000275.2		intron	GRCh37	28181981	28181981	Chr15(GRCh37):g.28181981T>G	p.?	p.?	19
	15	28182138	OCA2	8101	NM_000275.2		intron	GRCh37	28182138	28182138	Chr15(GRCh37):g.28182138A>G	p.?	p.?	19
	15	28182143	OCA2	8101	NM_000275.2		intron	GRCh37	28182143	28182143	Chr15(GRCh37):g.28182143A>G	p.?	p.?	19
	15	28182147	OCA2	8101	NM_000275.2		intron	GRCh37	28182147	28182147	Chr15(GRCh37):g.28182147T>C	p.?	p.?	19
rs2594932	15	28182267	OCA2	8101	NM_000275.2		intron	GRCh37	28182267	28182267	Chr15(GRCh37):g.28182267C>T	p.?	p.?	19
rs12437597	15	28182306	OCA2	8101	NM_000275.2		intron	GRCh37	28182306	28182306	Chr15(GRCh37):g.28182306A>G	p.?	p.?	19
rs2594933	15	28182364	OCA2	8101	NM_000275.2		intron	GRCh37	28182364	28182364	Chr15(GRCh37):g.28182364A>G	p.?	p.?	19
rs58297639	15	28182445	OCA2	8101	NM_000275.2		intron	GRCh37	28182445	28182445	Chr15(GRCh37):g.28182445C>T	p.?	p.?	19
rs2594934	15	28182715	OCA2	8101	NM_000275.2		intron	GRCh37	28182715	28182715	Chr15(GRCh37):g.28182715C>T	p.?	p.?	19
rs73375854	15	28183078	OCA2	8101	NM_000275.2		intron	GRCh37	28183078	28183078	Chr15(GRCh37):g.28183078A>C	p.?	p.?	19
rs2311843	15	28183354	OCA2	8101	NM_000275.2		intron	GRCh37	28183354	28183354	Chr15(GRCh37):g.28183354C>T	p.?	p.?	19
rs117117538	15	28183475	OCA2	8101	NM_000275.2		intron	GRCh37	28183475	28183475	Chr15(GRCh37):g.28183475T>G	p.?	p.?	19
rs1349104	15	28183502	OCA2	8101	NM_000275.2		intron	GRCh37	28183502	28183502	Chr15(GRCh37):g.28183502G>T	p.?	p.?	19
rs1349105	15	28183532	OCA2	8101	NM_000275.2		intron	GRCh37	28183532	28183532	Chr15(GRCh37):g.28183532G>A	p.?	p.?	19
rs16950603	15	28183969	OCA2	8101	NM_000275.2		intron	GRCh37	28183969	28183969	Chr15(GRCh37):g.28183969C>T	p.?	p.?	19
rs117216753	15	28183982	OCA2	8101	NM_000275.2		intron	GRCh37	28183982	28183982	Chr15(GRCh37):g.28183982C>T	p.?	p.?	19
rs1375168	15	28184060	OCA2	8101	NM_000275.2		intron	GRCh37	28184060	28184060	Chr15(GRCh37):g.28184060G>T	p.?	p.?	19
rs1375169	15	28184125	OCA2	8101	NM_000275.2		intron	GRCh37	28184125	28184125	Chr15(GRCh37):g.28184125C>T	p.?	p.?	19
rs1375170	15	28184154	OCA2	8101	NM_000275.2		intron	GRCh37	28184154	28184154	Chr15(GRCh37):g.28184154G>T	p.?	p.?	19
rs57516625	15	28184523	OCA2	8101	NM_000275.2		intron	GRCh37	28184523	28184523	Chr15(GRCh37):g.28184523G>A	p.?	p.?	18
rs1448490	15	28184527	OCA2	8101	NM_000275.2		intron	GRCh37	28184527	28184527	Chr15(GRCh37):g.28184527C>A	p.?	p.?	18
rs1448491	15	28184531	OCA2	8101	NM_000275.2		intron	GRCh37	28184531	28184531	Chr15(GRCh37):g.28184531T>A	p.?	p.?	18
	15	28184663	OCA2	8101	NM_000275.2		intron	GRCh37	28184663	28184663	Chr15(GRCh37):g.28184663G>A	p.?	p.?	18
rs2218679	15	28184813	OCA2	8101	NM_000275.2		intron	GRCh37	28184813	28184813	Chr15(GRCh37):g.28184813G>A	p.?	p.?	18
rs2703951	15	28184854	OCA2	8101	NM_000275.2		intron	GRCh37	28184854	28184854	Chr15(GRCh37):g.28184854C>T	p.?	p.?	18
rs2703950	15	28184872	OCA2	8101	NM_000275.2		intron	GRCh37	28184872	28184872	Chr15(GRCh37):g.28184872C>G	p.?	p.?	18
rs2703949	15	28184925	OCA2	8101	NM_000275.2		intron	GRCh37	28184925	28184925	Chr15(GRCh37):g.28184925T>A	p.?	p.?	18
rs2594935	15	28185038	OCA2	8101	NM_000275.2		intron	GRCh37	28185038	28185038	Chr15(GRCh37):g.28185038G>A	p.?	p.?	18
	15	28185112	OCA2	8101	NM_000275.2		intron	GRCh37	28185112	28185112	Chr15(GRCh37):g.28185112C>A	p.?	p.?	18
rs2594936	15	28185210	OCA2	8101	NM_000275.2		intron	GRCh37	28185210	28185210	Chr15(GRCh37):g.28185210G>A	p.?	p.?	18
rs2703948	15	28185410	OCA2	8101	NM_000275.2		intron	GRCh37	28185410	28185410	Chr15(GRCh37):g.28185410G>A	p.?	p.?	18
rs1562591	15	28185473	OCA2	8101	NM_000275.2		intron	GRCh37	28185473	28185473	Chr15(GRCh37):g.28185473C>G	p.?	p.?	18
rs1562592	15	28186015	OCA2	8101	NM_000275.2		intron	GRCh37	28186015	28186015	Chr15(GRCh37):g.28186015C>T	p.?	p.?	18
	15	28186110	OCA2	8101	NM_000275.2		intron	GRCh37	28186110	28186110	Chr15(GRCh37):g.28186110A>C	p.?	p.?	18
	15	28186112	OCA2	8101	NM_000275.2		intron	GRCh37	28186112	28186112	Chr15(GRCh37):g.28186112A>C	p.?	p.?	18
rs2594937	15	28186460	OCA2	8101	NM_000275.2		intron	GRCh37	28186460	28186460	Chr15(GRCh37):g.28186460C>T	p.?	p.?	18
rs8034072	15	28186658	OCA2	8101	NM_000275.2		intron	GRCh37	28186658	28186658	Chr15(GRCh37):g.28186658C>T	p.?	p.?	18
rs2594938	15	28186985	OCA2	8101	NM_000275.2		intron	GRCh37	28186985	28186985	Chr15(GRCh37):g.28186985G>C	p.?	p.?	18
	15	28187379	OCA2	8101	NM_000275.2		intron	GRCh37	28187379	28187379	Chr15(GRCh37):g.28187379G>C	p.?	p.?	18
rs1448492	15	28187389	OCA2	8101	NM_000275.2		intron	GRCh37	28187389	28187389	Chr15(GRCh37):g.28187389C>T	p.?	p.?	18
rs80307908	15	28187519	OCA2	8101	NM_000275.2		intron	GRCh37	28187519	28187519	Chr15(GRCh37):g.28187519G>A	p.?	p.?	18
rs1545397	15	28187772	OCA2	8101	NM_000275.2		intron	GRCh37	28187772	28187772	Chr15(GRCh37):g.28187772A>T	p.?	p.?	18
rs180915616	15	28187910	OCA2	8101	NM_000275.2		intron	GRCh37	28187910	28187910	Chr15(GRCh37):g.28187910G>A	p.?	p.?	18
rs142070374	15	28188516	OCA2	8101	NM_000275.2		intron	GRCh37	28188516	28188516	Chr15(GRCh37):g.28188516C>T	p.?	p.?	18
rs7169225	15	28189004	OCA2	8101	NM_000275.2		intron	GRCh37	28189004	28189004	Chr15(GRCh37):g.28189004G>A	p.?	p.?	18
	15	28189872	OCA2	8101	NM_000275.2		intron	GRCh37	28189872	28189872	Chr15(GRCh37):g.28189872A>C	p.?	p.?	18
	15	28189875	OCA2	8101	NM_000275.2		intron	GRCh37	28189875	28189875	Chr15(GRCh37):g.28189875A>C	p.?	p.?	18
	15	28189879	OCA2	8101	NM_000275.2		intron	GRCh37	28189879	28189879	Chr15(GRCh37):g.28189879T>C	p.?	p.?	18
rs117736300	15	28190066	OCA2	8101	NM_000275.2		intron	GRCh37	28190066	28190066	Chr15(GRCh37):g.28190066C>T	p.?	p.?	18
rs186915060	15	28190456	OCA2	8101	NM_000275.2		intron	GRCh37	28190456	28190456	Chr15(GRCh37):g.28190456C>T	p.?	p.?	18
rs143934131	15	28190692	OCA2	8101	NM_000275.2		intron	GRCh37	28190692	28190692	Chr15(GRCh37):g.28190692C>T	p.?	p.?	18
	15	28190890	OCA2	8101	NM_000275.2		intron	GRCh37	28190890	28190890	Chr15(GRCh37):g.28190890G>A	p.?	p.?	18
rs74005130	15	28190915	OCA2	8101	NM_000275.2		intron	GRCh37	28190915	28190915	Chr15(GRCh37):g.28190915A>T	p.?	p.?	18
rs7175733	15	28192063	OCA2	8101	NM_000275.2		intron	GRCh37	28192063	28192063	Chr15(GRCh37):g.28192063T>C	p.?	p.?	18
rs7170451	15	28192224	OCA2	8101	NM_000275.2		intron	GRCh37	28192224	28192224	Chr15(GRCh37):g.28192224A>G	p.?	p.?	18
rs930643	15	28192708	OCA2	8101	NM_000275.2		intron	GRCh37	28192708	28192708	Chr15(GRCh37):g.28192708C>G	p.?	p.?	18
	15	28193079	OCA2	8101	NM_000275.2		intron	GRCh37	28193079	28193079	Chr15(GRCh37):g.28193079T>A	p.?	p.?	18
	15	28194030	OCA2	8101	NM_000275.2		intron	GRCh37	28194030	28194030	Chr15(GRCh37):g.28194030A>C	p.?	p.?	18
rs4778210	15	28194482	OCA2	8101	NM_000275.2		intron	GRCh37	28194482	28194482	Chr15(GRCh37):g.28194482C>T	p.?	p.?	18
rs112928548	15	28194510	OCA2	8101	NM_000275.2		intron	GRCh37	28194510	28194510	Chr15(GRCh37):g.28194510T>C	p.?	p.?	18
	15	28194540	OCA2	8101	NM_000275.2		intron	GRCh37	28194540	28194540	Chr15(GRCh37):g.28194540A>G	p.?	p.?	18
rs183437504	15	28195190	OCA2	8101	NM_000275.2		intron	GRCh37	28195190	28195190	Chr15(GRCh37):g.28195190C>T	p.?	p.?	18
	15	28195292	OCA2	8101	NM_000275.2		intron	GRCh37	28195292	28195292	Chr15(GRCh37):g.28195292G>T	p.?	p.?	18
rs11632387	15	28195534	OCA2	8101	NM_000275.2		intron	GRCh37	28195534	28195534	Chr15(GRCh37):g.28195534C>T	p.?	p.?	18
rs147750878	15	28195928	OCA2	8101	NM_000275.2		intron	GRCh37	28195928	28195928	Chr15(GRCh37):g.28195928G>A	p.?	p.?	18
rs76930569	15	28196145	OCA2	8101	NM_000275.2		intron	GRCh37	28196145	28196145	Chr15(GRCh37):g.28196145C>T	p.?	p.?	18
rs61698852	15	28196352	OCA2	8101	NM_000275.2		intron	GRCh37	28196352	28196352	Chr15(GRCh37):g.28196352G>A	p.?	p.?	18
rs7173419	15	28196821	OCA2	8101	NM_000275.2		intron	GRCh37	28196821	28196821	Chr15(GRCh37):g.28196821T>C	p.?	p.?	18
rs17566952	15	28196885	OCA2	8101	NM_000275.2		intron	GRCh37	28196885	28196885	Chr15(GRCh37):g.28196885C>G	p.?	p.?	18
	15	28197943	OCA2	8101	NM_000275.2		intron	GRCh37	28197943	28197943	Chr15(GRCh37):g.28197943G>T	p.?	p.?	18
rs12914580	15	28198232	OCA2	8101	NM_000275.2		intron	GRCh37	28198232	28198232	Chr15(GRCh37):g.28198232T>C	p.?	p.?	18
rs921221	15	28198567	OCA2	8101	NM_000275.2		intron	GRCh37	28198567	28198567	Chr15(GRCh37):g.28198567T>C	p.?	p.?	18
rs117616283	15	28198772	OCA2	8101	NM_000275.2		intron	GRCh37	28198772	28198772	Chr15(GRCh37):g.28198772G>A	p.?	p.?	17
	15	28198812	OCA2	8101	NM_000275.2		intron	GRCh37	28198812	28198812	Chr15(GRCh37):g.28198812C>T	p.?	p.?	17
rs12915041	15	28199118	OCA2	8101	NM_000275.2		intron	GRCh37	28199118	28199118	Chr15(GRCh37):g.28199118A>G	p.?	p.?	17
	15	28199189	OCA2	8101	NM_000275.2		intron	GRCh37	28199189	28199189	Chr15(GRCh37):g.28199189C>T	p.?	p.?	17
rs4778212	15	28199628	OCA2	8101	NM_000275.2		intron	GRCh37	28199628	28199628	Chr15(GRCh37):g.28199628G>T	p.?	p.?	17
rs4778213	15	28199629	OCA2	8101	NM_000275.2		intron	GRCh37	28199629	28199629	Chr15(GRCh37):g.28199629C>T	p.?	p.?	17
rs728405	15	28199853	OCA2	8101	NM_000275.2		intron	GRCh37	28199853	28199853	Chr15(GRCh37):g.28199853C>A	p.?	p.?	17
rs2017966	15	28199863	OCA2	8101	NM_000275.2		intron	GRCh37	28199863	28199863	Chr15(GRCh37):g.28199863G>C	p.?	p.?	17
rs728404	15	28200042	OCA2	8101	NM_000275.2		intron	GRCh37	28200042	28200042	Chr15(GRCh37):g.28200042C>T	p.?	p.?	17
rs7170989	15	28200408	OCA2	8101	NM_000275.2		intron	GRCh37	28200408	28200408	Chr15(GRCh37):g.28200408T>C	p.?	p.?	17
	15	28200454	OCA2	8101	NM_000275.2		intron	GRCh37	28200454	28200454	Chr15(GRCh37):g.28200454C>T	p.?	p.?	17
rs117735333	15	28200635	OCA2	8101	NM_000275.2		intron	GRCh37	28200635	28200635	Chr15(GRCh37):g.28200635G>A	p.?	p.?	17
rs9920172	15	28200654	OCA2	8101	NM_000275.2		intron	GRCh37	28200654	28200654	Chr15(GRCh37):g.28200654G>A	p.?	p.?	17
rs7176632	15	28201001	OCA2	8101	NM_000275.2		intron	GRCh37	28201001	28201001	Chr15(GRCh37):g.28201001T>C	p.?	p.?	17
rs140100628	15	28201339	OCA2	8101	NM_000275.2		intron	GRCh37	28201339	28201339	Chr15(GRCh37):g.28201339T>C	p.?	p.?	17
rs17567007	15	28201539	OCA2	8101	NM_000275.2		intron	GRCh37	28201539	28201539	Chr15(GRCh37):g.28201539C>T	p.?	p.?	17
	15	28201827	OCA2	8101	NM_000275.2		intron	GRCh37	28201827	28201827	Chr15(GRCh37):g.28201827G>A	p.?	p.?	16
	15	28202081	OCA2	8101	NM_000275.2		intron	GRCh37	28202081	28202081	Chr15(GRCh37):g.28202081C>A	p.?	p.?	16
rs11638265	15	28202573	OCA2	8101	NM_000275.2		intron	GRCh37	28202573	28202573	Chr15(GRCh37):g.28202573G>A	p.?	p.?	16
rs12439067	15	28202625	OCA2	8101	NM_000275.2		intron	GRCh37	28202625	28202625	Chr15(GRCh37):g.28202625C>A	p.?	p.?	16
rs45495598	15	28202641	OCA2	8101	NM_000275.2		intron	GRCh37	28202641	28202641	Chr15(GRCh37):g.28202641C>T	p.?	p.?	16
rs41276934	15	28202663	OCA2	8101	NM_000275.2		intron	GRCh37	28202663	28202663	Chr15(GRCh37):g.28202663C>T	p.?	p.?	16
	15	28203730	OCA2	8101	NM_000275.2		intron	GRCh37	28203730	28203730	Chr15(GRCh37):g.28203730T>A	p.?	p.?	16
rs12593141	15	28205100	OCA2	8101	NM_000275.2		intron	GRCh37	28205100	28205100	Chr15(GRCh37):g.28205100G>A	p.?	p.?	16
rs56192849	15	28205329	OCA2	8101	NM_000275.2		intron	GRCh37	28205329	28205329	Chr15(GRCh37):g.28205329A>G	p.?	p.?	16
rs4778214	15	28205564	OCA2	8101	NM_000275.2		intron	GRCh37	28205564	28205564	Chr15(GRCh37):g.28205564A>G	p.?	p.?	16
rs187439503	15	28205640	OCA2	8101	NM_000275.2		intron	GRCh37	28205640	28205640	Chr15(GRCh37):g.28205640C>T	p.?	p.?	16
rs146928895	15	28205787	OCA2	8101	NM_000275.2		intron	GRCh37	28205787	28205787	Chr15(GRCh37):g.28205787G>A	p.?	p.?	16
rs4778215	15	28205877	OCA2	8101	NM_000275.2		intron	GRCh37	28205877	28205877	Chr15(GRCh37):g.28205877T>C	p.?	p.?	16
rs11074313	15	28206056	OCA2	8101	NM_000275.2		intron	GRCh37	28206056	28206056	Chr15(GRCh37):g.28206056A>G	p.?	p.?	16
	15	28206057	OCA2	8101	NM_000275.2		intron	GRCh37	28206057	28206057	Chr15(GRCh37):g.28206057A>G	p.?	p.?	16
	15	28206134	OCA2	8101	NM_000275.2		intron	GRCh37	28206134	28206134	Chr15(GRCh37):g.28206134A>G	p.?	p.?	16
rs9788702	15	28207095	OCA2	8101	NM_000275.2		intron	GRCh37	28207095	28207095	Chr15(GRCh37):g.28207095G>A	p.?	p.?	16
rs11074314	15	28208017	OCA2	8101	NM_000275.2		intron	GRCh37	28208017	28208017	Chr15(GRCh37):g.28208017G>A	p.?	p.?	15
	15	28208104	OCA2	8101	NM_000275.2		intron	GRCh37	28208104	28208104	Chr15(GRCh37):g.28208104T>C	p.?	p.?	15
rs7165923	15	28208434	OCA2	8101	NM_000275.2		intron	GRCh37	28208434	28208434	Chr15(GRCh37):g.28208434T>C	p.?	p.?	15
rs12440942	15	28208734	OCA2	8101	NM_000275.2		intron	GRCh37	28208734	28208734	Chr15(GRCh37):g.28208734A>G	p.?	p.?	15
rs187297055	15	28210508	OCA2	8101	NM_000275.2		intron	GRCh37	28210508	28210508	Chr15(GRCh37):g.28210508G>A	p.?	p.?	15
rs8035315	15	28211322	OCA2	8101	NM_000275.2		intron	GRCh37	28211322	28211322	Chr15(GRCh37):g.28211322G>T	p.?	p.?	15
rs4778218	15	28211758	OCA2	8101	NM_000275.2		intron	GRCh37	28211758	28211758	Chr15(GRCh37):g.28211758A>G	p.?	p.?	15
	15	28212923	OCA2	8101	NM_000275.2		intron	GRCh37	28212923	28212923	Chr15(GRCh37):g.28212923G>A	p.?	p.?	15
	15	28212932	OCA2	8101	NM_000275.2		intron	GRCh37	28212932	28212932	Chr15(GRCh37):g.28212932C>G	p.?	p.?	15
	15	28212995	OCA2	8101	NM_000275.2		intron	GRCh37	28212995	28212995	Chr15(GRCh37):g.28212995C>G	p.?	p.?	15
	15	28213002	OCA2	8101	NM_000275.2		intron	GRCh37	28213002	28213002	Chr15(GRCh37):g.28213002G>T	p.?	p.?	15
	15	28213003	OCA2	8101	NM_000275.2		intron	GRCh37	28213003	28213003	Chr15(GRCh37):g.28213003T>G	p.?	p.?	15
	15	28213007	OCA2	8101	NM_000275.2		intron	GRCh37	28213007	28213007	Chr15(GRCh37):g.28213007G>T	p.?	p.?	15
	15	28213010	OCA2	8101	NM_000275.2		intron	GRCh37	28213010	28213010	Chr15(GRCh37):g.28213010A>C	p.?	p.?	15
	15	28213012	OCA2	8101	NM_000275.2		intron	GRCh37	28213012	28213012	Chr15(GRCh37):g.28213012A>C	p.?	p.?	15
	15	28213021	OCA2	8101	NM_000275.2		intron	GRCh37	28213021	28213021	Chr15(GRCh37):g.28213021G>C	p.?	p.?	15
	15	28213022	OCA2	8101	NM_000275.2		intron	GRCh37	28213022	28213022	Chr15(GRCh37):g.28213022C>A	p.?	p.?	15
	15	28213023	OCA2	8101	NM_000275.2		intron	GRCh37	28213023	28213023	Chr15(GRCh37):g.28213023A>T	p.?	p.?	15
	15	28213026	OCA2	8101	NM_000275.2		intron	GRCh37	28213026	28213026	Chr15(GRCh37):g.28213026A>G	p.?	p.?	15
	15	28213029	OCA2	8101	NM_000275.2		intron	GRCh37	28213029	28213029	Chr15(GRCh37):g.28213029G>C	p.?	p.?	15
	15	28213033	OCA2	8101	NM_000275.2		intron	GRCh37	28213033	28213033	Chr15(GRCh37):g.28213033G>C	p.?	p.?	15
	15	28213035	OCA2	8101	NM_000275.2		intron	GRCh37	28213035	28213035	Chr15(GRCh37):g.28213035T>G	p.?	p.?	15
	15	28213038	OCA2	8101	NM_000275.2		intron	GRCh37	28213038	28213038	Chr15(GRCh37):g.28213038T>G	p.?	p.?	15
rs111677499	15	28213265	OCA2	8101	NM_000275.2		intron	GRCh37	28213265	28213265	Chr15(GRCh37):g.28213265G>A	p.?	p.?	15
rs4778133	15	28213532	OCA2	8101	NM_000275.2		intron	GRCh37	28213532	28213532	Chr15(GRCh37):g.28213532G>A	p.?	p.?	15
rs4778219	15	28213850	OCA2	8101	NM_000275.2		intron	GRCh37	28213850	28213850	Chr15(GRCh37):g.28213850C>T	p.?	p.?	15
rs72625132	15	28213924	OCA2	8101	NM_000275.2		intron	GRCh37	28213924	28213924	Chr15(GRCh37):g.28213924T>C	p.?	p.?	15
	15	28213966	OCA2	8101	NM_000275.2		intron	GRCh37	28213966	28213966	Chr15(GRCh37):g.28213966G>T	p.?	p.?	15
	15	28213969	OCA2	8101	NM_000275.2		intron	GRCh37	28213969	28213969	Chr15(GRCh37):g.28213969T>G	p.?	p.?	15
	15	28213979	OCA2	8101	NM_000275.2		intron	GRCh37	28213979	28213979	Chr15(GRCh37):g.28213979G>A	p.?	p.?	15
	15	28214128	OCA2	8101	NM_000275.2		intron	GRCh37	28214128	28214128	Chr15(GRCh37):g.28214128G>A	p.?	p.?	15
rs11857036	15	28214148	OCA2	8101	NM_000275.2		intron	GRCh37	28214148	28214148	Chr15(GRCh37):g.28214148G>C	p.?	p.?	15
rs76033022	15	28214609	OCA2	8101	NM_000275.2		intron	GRCh37	28214609	28214609	Chr15(GRCh37):g.28214609T>A	p.?	p.?	15
rs3884517	15	28214759	OCA2	8101	NM_000275.2		intron	GRCh37	28214759	28214759	Chr15(GRCh37):g.28214759C>T	p.?	p.?	15
rs78192363	15	28214879	OCA2	8101	NM_000275.2		intron	GRCh37	28214879	28214879	Chr15(GRCh37):g.28214879T>C	p.?	p.?	15
rs74005132	15	28215382	OCA2	8101	NM_000275.2		intron	GRCh37	28215382	28215382	Chr15(GRCh37):g.28215382C>A	p.?	p.?	15
rs117845341	15	28215395	OCA2	8101	NM_000275.2		intron	GRCh37	28215395	28215395	Chr15(GRCh37):g.28215395C>T	p.?	p.?	15
rs11853085	15	28215471	OCA2	8101	NM_000275.2		intron	GRCh37	28215471	28215471	Chr15(GRCh37):g.28215471G>A	p.?	p.?	15
rs180877231	15	28216131	OCA2	8101	NM_000275.2		intron	GRCh37	28216131	28216131	Chr15(GRCh37):g.28216131G>A	p.?	p.?	15
	15	28216821	OCA2	8101	NM_000275.2		intron	GRCh37	28216821	28216821	Chr15(GRCh37):g.28216821C>T	p.?	p.?	15
rs1448488	15	28216857	OCA2	8101	NM_000275.2		intron	GRCh37	28216857	28216857	Chr15(GRCh37):g.28216857C>T	p.?	p.?	15
rs11633338	15	28217011	OCA2	8101	NM_000275.2		intron	GRCh37	28217011	28217011	Chr15(GRCh37):g.28217011G>A	p.?	p.?	15
rs11637338	15	28217259	OCA2	8101	NM_000275.2		intron	GRCh37	28217259	28217259	Chr15(GRCh37):g.28217259C>T	p.?	p.?	15
rs76071062	15	28217358	OCA2	8101	NM_000275.2		intron	GRCh37	28217358	28217358	Chr15(GRCh37):g.28217358C>A	p.?	p.?	15
rs183510130	15	28217402	OCA2	8101	NM_000275.2		intron	GRCh37	28217402	28217402	Chr15(GRCh37):g.28217402G>C	p.?	p.?	15
rs28795193	15	28217974	OCA2	8101	NM_000275.2		intron	GRCh37	28217974	28217974	Chr15(GRCh37):g.28217974A>C	p.?	p.?	15
rs28829928	15	28217979	OCA2	8101	NM_000275.2		intron	GRCh37	28217979	28217979	Chr15(GRCh37):g.28217979A>C	p.?	p.?	15
	15	28217984	OCA2	8101	NM_000275.2		intron	GRCh37	28217984	28217984	Chr15(GRCh37):g.28217984A>C	p.?	p.?	15
rs200658563	15	28217999	OCA2	8101	NM_000275.2		intron	GRCh37	28217999	28217999	Chr15(GRCh37):g.28217999A>T	p.?	p.?	15
	15	28218004	OCA2	8101	NM_000275.2		intron	GRCh37	28218004	28218004	Chr15(GRCh37):g.28218004A>T	p.?	p.?	15
	15	28218009	OCA2	8101	NM_000275.2		intron	GRCh37	28218009	28218009	Chr15(GRCh37):g.28218009A>T	p.?	p.?	15
	15	28218010	OCA2	8101	NM_000275.2		intron	GRCh37	28218010	28218010	Chr15(GRCh37):g.28218010T>G	p.?	p.?	15
rs7495522	15	28218024	OCA2	8101	NM_000275.2		intron	GRCh37	28218024	28218024	Chr15(GRCh37):g.28218024A>T	p.?	p.?	15
rs142851429	15	28218295	OCA2	8101	NM_000275.2		intron	GRCh37	28218295	28218295	Chr15(GRCh37):g.28218295C>T	p.?	p.?	15
rs2122008	15	28218296	OCA2	8101	NM_000275.2		intron	GRCh37	28218296	28218296	Chr15(GRCh37):g.28218296G>A	p.?	p.?	15
	15	28218365	OCA2	8101	NM_000275.2		intron	GRCh37	28218365	28218365	Chr15(GRCh37):g.28218365G>A	p.?	p.?	15
	15	28218523	OCA2	8101	NM_000275.2		intron	GRCh37	28218523	28218523	Chr15(GRCh37):g.28218523C>A	p.?	p.?	15
	15	28218973	OCA2	8101	NM_000275.2		intron	GRCh37	28218973	28218973	Chr15(GRCh37):g.28218973T>G	p.?	p.?	15
rs12050576	15	28219720	OCA2	8101	NM_000275.2		intron	GRCh37	28219720	28219720	Chr15(GRCh37):g.28219720C>G	p.?	p.?	15
	15	28219780	OCA2	8101	NM_000275.2		intron	GRCh37	28219780	28219780	Chr15(GRCh37):g.28219780G>A	p.?	p.?	15
rs11636005	15	28220747	OCA2	8101	NM_000275.2		intron	GRCh37	28220747	28220747	Chr15(GRCh37):g.28220747T>G	p.?	p.?	14
rs11634923	15	28221036	OCA2	8101	NM_000275.2		intron	GRCh37	28221036	28221036	Chr15(GRCh37):g.28221036A>C	p.?	p.?	14
rs4778220	15	28221138	OCA2	8101	NM_000275.2		intron	GRCh37	28221138	28221138	Chr15(GRCh37):g.28221138G>A	p.?	p.?	14
rs7182323	15	28221329	OCA2	8101	NM_000275.2		intron	GRCh37	28221329	28221329	Chr15(GRCh37):g.28221329G>A	p.?	p.?	14
rs1597203	15	28221642	OCA2	8101	NM_000275.2		intron	GRCh37	28221642	28221642	Chr15(GRCh37):g.28221642G>T	p.?	p.?	14
rs1597202	15	28221643	OCA2	8101	NM_000275.2		intron	GRCh37	28221643	28221643	Chr15(GRCh37):g.28221643C>T	p.?	p.?	14
rs34058589	15	28221982	OCA2	8101	NM_000275.2		intron	GRCh37	28221982	28221982	Chr15(GRCh37):g.28221982C>T	p.?	p.?	14
rs11631735	15	28222780	OCA2	8101	NM_000275.2		intron	GRCh37	28222780	28222780	Chr15(GRCh37):g.28222780G>A	p.?	p.?	14
rs4278697	15	28223372	OCA2	8101	NM_000275.2		intron	GRCh37	28223372	28223372	Chr15(GRCh37):g.28223372A>G	p.?	p.?	14
rs12442009	15	28223573	OCA2	8101	NM_000275.2		intron	GRCh37	28223573	28223573	Chr15(GRCh37):g.28223573C>T	p.?	p.?	14
rs12439609	15	28223819	OCA2	8101	NM_000275.2		intron	GRCh37	28223819	28223819	Chr15(GRCh37):g.28223819G>T	p.?	p.?	14
rs12915936	15	28223836	OCA2	8101	NM_000275.2		intron	GRCh37	28223836	28223836	Chr15(GRCh37):g.28223836A>G	p.?	p.?	14
rs12915936	15	28223836	OCA2	8101	NM_000275.2		intron	GRCh37	28223836	28223836	Chr15(GRCh37):g.28223836A>G	p.?	p.?	14
rs12438364	15	28224952	OCA2	8101	NM_000275.2		intron	GRCh37	28224952	28224952	Chr15(GRCh37):g.28224952C>T	p.?	p.?	14
	15	28225024	OCA2	8101	NM_000275.2		intron	GRCh37	28225024	28225024	Chr15(GRCh37):g.28225024T>C	p.?	p.?	14
rs11074315	15	28225035	OCA2	8101	NM_000275.2		intron	GRCh37	28225035	28225035	Chr15(GRCh37):g.28225035G>T	p.?	p.?	14
rs12442192	15	28225348	OCA2	8101	NM_000275.2		intron	GRCh37	28225348	28225348	Chr15(GRCh37):g.28225348G>A	p.?	p.?	14
	15	28225796	OCA2	8101	NM_000275.2		intron	GRCh37	28225796	28225796	Chr15(GRCh37):g.28225796G>A	p.?	p.?	14
rs12914687	15	28226541	OCA2	8101	NM_000275.2		intron	GRCh37	28226541	28226541	Chr15(GRCh37):g.28226541C>T	p.?	p.?	14
rs12899295	15	28226597	OCA2	8101	NM_000275.2		intron	GRCh37	28226597	28226597	Chr15(GRCh37):g.28226597G>A	p.?	p.?	14
rs12903382	15	28226949	OCA2	8101	NM_000275.2		intron	GRCh37	28226949	28226949	Chr15(GRCh37):g.28226949A>G	p.?	p.?	14
rs12900079	15	28227044	OCA2	8101	NM_000275.2		intron	GRCh37	28227044	28227044	Chr15(GRCh37):g.28227044G>A	p.?	p.?	14
rs4778135	15	28227263	OCA2	8101	NM_000275.2		intron	GRCh37	28227263	28227263	Chr15(GRCh37):g.28227263T>C	p.?	p.?	14
rs74005135	15	28227835	OCA2	8101	NM_000275.2		intron	GRCh37	28227835	28227835	Chr15(GRCh37):g.28227835A>G	p.?	p.?	14
rs75295597	15	28227926	OCA2	8101	NM_000275.2		intron	GRCh37	28227926	28227926	Chr15(GRCh37):g.28227926A>T	p.?	p.?	14
rs12910433	15	28228644	OCA2	8101	NM_000275.2		intron	GRCh37	28228644	28228644	Chr15(GRCh37):g.28228644G>A	p.?	p.?	14
rs3794609	15	28229255	OCA2	8101	NM_000275.2		intron	GRCh37	28229255	28229255	Chr15(GRCh37):g.28229255G>A	p.?	p.?	14
rs11074318	15	28229410	OCA2	8101	NM_000275.2		intron	GRCh37	28229410	28229410	Chr15(GRCh37):g.28229410A>G	p.?	p.?	14
rs7163930	15	28229695	OCA2	8101	NM_000275.2		intron	GRCh37	28229695	28229695	Chr15(GRCh37):g.28229695A>G	p.?	p.?	13
rs182591690	15	28229752	OCA2	8101	NM_000275.2		intron	GRCh37	28229752	28229752	Chr15(GRCh37):g.28229752G>A	p.?	p.?	13
rs141662330	15	28230028	OCA2	8101	NM_000275.2		intron	GRCh37	28230028	28230028	Chr15(GRCh37):g.28230028G>A	p.?	p.?	13
rs1900758	15	28230097	OCA2	8101	NM_000275.2		intron	GRCh37	28230097	28230097	Chr15(GRCh37):g.28230097C>T	p.?	p.?	13
rs1800410	15	28230184	OCA2	8101	NM_000275.2		intron	GRCh37	28230184	28230184	Chr15(GRCh37):g.28230184T>C	p.?	p.?	13
rs1800409	15	28230206	OCA2	8101	NM_000275.2		intron	GRCh37	28230206	28230206	Chr15(GRCh37):g.28230206G>A	p.?	p.?	13
rs117886461	15	28230378	OCA2	8101	NM_000275.2		intron	GRCh37	28230378	28230378	Chr15(GRCh37):g.28230378G>A	p.?	p.?	13
rs4778221	15	28231279	OCA2	8101	NM_000275.2		intron	GRCh37	28231279	28231279	Chr15(GRCh37):g.28231279G>C	p.?	p.?	12
rs1037208	15	28231357	OCA2	8101	NM_000275.2		intron	GRCh37	28231357	28231357	Chr15(GRCh37):g.28231357G>T	p.?	p.?	12
rs10852218	15	28231793	OCA2	8101	NM_000275.2		intron	GRCh37	28231793	28231793	Chr15(GRCh37):g.28231793T>C	p.?	p.?	12
	15	28232441	OCA2	8101	NM_000275.2		intron	GRCh37	28232441	28232441	Chr15(GRCh37):g.28232441A>G	p.?	p.?	12
	15	28232735	OCA2	8101	NM_000275.2		intron	GRCh37	28232735	28232735	Chr15(GRCh37):g.28232735T>G	p.?	p.?	12
rs112244493	15	28232737	OCA2	8101	NM_000275.2		intron	GRCh37	28232737	28232737	Chr15(GRCh37):g.28232737G>T	p.?	p.?	12
	15	28232740	OCA2	8101	NM_000275.2		intron	GRCh37	28232740	28232740	Chr15(GRCh37):g.28232740T>G	p.?	p.?	12
rs189590276	15	28233043	OCA2	8101	NM_000275.2		intron	GRCh37	28233043	28233043	Chr15(GRCh37):g.28233043C>G	p.?	p.?	12
rs12442916	15	28233207	OCA2	8101	NM_000275.2		intron	GRCh37	28233207	28233207	Chr15(GRCh37):g.28233207G>A	p.?	p.?	12
rs7162812	15	28233734	OCA2	8101	NM_000275.2		intron	GRCh37	28233734	28233734	Chr15(GRCh37):g.28233734G>A	p.?	p.?	11
rs10775262	15	28233905	OCA2	8101	NM_000275.2		intron	GRCh37	28233905	28233905	Chr15(GRCh37):g.28233905T>C	p.?	p.?	11
rs10775263	15	28233913	OCA2	8101	NM_000275.2		intron	GRCh37	28233913	28233913	Chr15(GRCh37):g.28233913C>T	p.?	p.?	11
	15	28234156	OCA2	8101	NM_000275.2		intron	GRCh37	28234156	28234156	Chr15(GRCh37):g.28234156G>A	p.?	p.?	11
rs730501	15	28234191	OCA2	8101	NM_000275.2		intron	GRCh37	28234191	28234191	Chr15(GRCh37):g.28234191G>A	p.?	p.?	11
	15	28234325	OCA2	8101	NM_000275.2		intron	GRCh37	28234325	28234325	Chr15(GRCh37):g.28234325G>A	p.?	p.?	11
rs730502	15	28234410	OCA2	8101	NM_000275.2		intron	GRCh37	28234410	28234410	Chr15(GRCh37):g.28234410G>T	p.?	p.?	11
	15	28234500	OCA2	8101	NM_000275.2		intron	GRCh37	28234500	28234500	Chr15(GRCh37):g.28234500G>A	p.?	p.?	11
rs16950699	15	28235112	OCA2	8101	NM_000275.2		intron	GRCh37	28235112	28235112	Chr15(GRCh37):g.28235112T>C	p.?	p.?	11
rs145533503	15	28235832	OCA2	8101	NM_000275.2		intron	GRCh37	28235832	28235832	Chr15(GRCh37):g.28235832C>T	p.?	p.?	10
	15	28236575	OCA2	8101	NM_000275.2		intron	GRCh37	28236575	28236575	Chr15(GRCh37):g.28236575T>A	p.?	p.?	10
	15	28236582	OCA2	8101	NM_000275.2		intron	GRCh37	28236582	28236582	Chr15(GRCh37):g.28236582A>T	p.?	p.?	10
	15	28236805	OCA2	8101	NM_000275.2		intron	GRCh37	28236805	28236805	Chr15(GRCh37):g.28236805T>C	p.?	p.?	10
	15	28236821	OCA2	8101	NM_000275.2		intron	GRCh37	28236821	28236821	Chr15(GRCh37):g.28236821G>A	p.?	p.?	10
rs76582321	15	28237439	OCA2	8101	NM_000275.2		intron	GRCh37	28237439	28237439	Chr15(GRCh37):g.28237439G>A	p.?	p.?	10
rs12911960	15	28237521	OCA2	8101	NM_000275.2		intron	GRCh37	28237521	28237521	Chr15(GRCh37):g.28237521T>C	p.?	p.?	10
	15	28237535	OCA2	8101	NM_000275.2		intron	GRCh37	28237535	28237535	Chr15(GRCh37):g.28237535C>T	p.?	p.?	10
rs11630828	15	28237566	OCA2	8101	NM_000275.2		intron	GRCh37	28237566	28237566	Chr15(GRCh37):g.28237566G>A	p.?	p.?	10
	15	28237631	OCA2	8101	NM_000275.2		intron	GRCh37	28237631	28237631	Chr15(GRCh37):g.28237631C>T	p.?	p.?	10
	15	28237894	OCA2	8101	NM_000275.2		intron	GRCh37	28237894	28237894	Chr15(GRCh37):g.28237894C>T	p.?	p.?	10
rs7178315	15	28237909	OCA2	8101	NM_000275.2		intron	GRCh37	28237909	28237909	Chr15(GRCh37):g.28237909T>C	p.?	p.?	10
rs4499192	15	28237997	OCA2	8101	NM_000275.2		intron	GRCh37	28237997	28237997	Chr15(GRCh37):g.28237997A>G	p.?	p.?	10
	15	28238022	OCA2	8101	NM_000275.2		intron	GRCh37	28238022	28238022	Chr15(GRCh37):g.28238022A>T	p.?	p.?	10
rs1868331	15	28238073	OCA2	8101	NM_000275.2		intron	GRCh37	28238073	28238073	Chr15(GRCh37):g.28238073G>A	p.?	p.?	10
rs1868332	15	28238083	OCA2	8101	NM_000275.2		intron	GRCh37	28238083	28238083	Chr15(GRCh37):g.28238083G>A	p.?	p.?	10
rs1868333	15	28238158	OCA2	8101	NM_000275.2		intron	GRCh37	28238158	28238158	Chr15(GRCh37):g.28238158G>A	p.?	p.?	10
rs76268280	15	28238199	OCA2	8101	NM_000275.2		intron	GRCh37	28238199	28238199	Chr15(GRCh37):g.28238199G>A	p.?	p.?	10
rs1868334	15	28238363	OCA2	8101	NM_000275.2		intron	GRCh37	28238363	28238363	Chr15(GRCh37):g.28238363C>A	p.?	p.?	10
rs12595216	15	28238519	OCA2	8101	NM_000275.2		intron	GRCh37	28238519	28238519	Chr15(GRCh37):g.28238519A>G	p.?	p.?	10
rs735066	15	28238895	OCA2	8101	NM_000275.2		intron	GRCh37	28238895	28238895	Chr15(GRCh37):g.28238895A>G	p.?	p.?	10
rs735067	15	28238902	OCA2	8101	NM_000275.2		intron	GRCh37	28238902	28238902	Chr15(GRCh37):g.28238902G>C	p.?	p.?	10
rs2015343	15	28239301	OCA2	8101	NM_000275.2		intron	GRCh37	28239301	28239301	Chr15(GRCh37):g.28239301A>G	p.?	p.?	10
rs8029026	15	28239710	OCA2	8101	NM_000275.2		intron	GRCh37	28239710	28239710	Chr15(GRCh37):g.28239710T>C	p.?	p.?	10
rs8029026	15	28239710	OCA2	8101	NM_000275.2		intron	GRCh37	28239710	28239710	Chr15(GRCh37):g.28239710T>C	p.?	p.?	10
rs2077596	15	28239735	OCA2	8101	NM_000275.2		intron	GRCh37	28239735	28239735	Chr15(GRCh37):g.28239735T>C	p.?	p.?	10
rs8041084	15	28240034	OCA2	8101	NM_000275.2		intron	GRCh37	28240034	28240034	Chr15(GRCh37):g.28240034G>A	p.?	p.?	10
rs8024822	15	28240304	OCA2	8101	NM_000275.2		intron	GRCh37	28240304	28240304	Chr15(GRCh37):g.28240304A>C	p.?	p.?	10
rs1900757	15	28240601	OCA2	8101	NM_000275.2		intron	GRCh37	28240601	28240601	Chr15(GRCh37):g.28240601C>T	p.?	p.?	10
rs4778223	15	28240990	OCA2	8101	NM_000275.2		intron	GRCh37	28240990	28240990	Chr15(GRCh37):g.28240990G>A	p.?	p.?	10
rs139403059	15	28240991	OCA2	8101	NM_000275.2		intron	GRCh37	28240991	28240991	Chr15(GRCh37):g.28240991C>T	p.?	p.?	10
	15	28241000	OCA2	8101	NM_000275.2		intron	GRCh37	28241000	28241000	Chr15(GRCh37):g.28241000C>A	p.?	p.?	10
rs4778224	15	28241020	OCA2	8101	NM_000275.2		intron	GRCh37	28241020	28241020	Chr15(GRCh37):g.28241020A>G	p.?	p.?	10
rs4778225	15	28241157	OCA2	8101	NM_000275.2		intron	GRCh37	28241157	28241157	Chr15(GRCh37):g.28241157C>T	p.?	p.?	10
rs4778226	15	28241189	OCA2	8101	NM_000275.2		intron	GRCh37	28241189	28241189	Chr15(GRCh37):g.28241189A>C	p.?	p.?	10
rs4778227	15	28241199	OCA2	8101	NM_000275.2		intron	GRCh37	28241199	28241199	Chr15(GRCh37):g.28241199C>T	p.?	p.?	10
	15	28241363	OCA2	8101	NM_000275.2		intron	GRCh37	28241363	28241363	Chr15(GRCh37):g.28241363G>A	p.?	p.?	10
rs12914545	15	28241574	OCA2	8101	NM_000275.2		intron	GRCh37	28241574	28241574	Chr15(GRCh37):g.28241574T>G	p.?	p.?	10
	15	28241663	OCA2	8101	NM_000275.2		intron	GRCh37	28241663	28241663	Chr15(GRCh37):g.28241663A>T	p.?	p.?	10
rs117003001	15	28241821	OCA2	8101	NM_000275.2		intron	GRCh37	28241821	28241821	Chr15(GRCh37):g.28241821T>G	p.?	p.?	10
rs36163088	15	28242309	OCA2	8101	NM_000275.2		intron	GRCh37	28242309	28242309	Chr15(GRCh37):g.28242309G>A	p.?	p.?	10
rs8037151	15	28242528	OCA2	8101	NM_000275.2		intron	GRCh37	28242528	28242528	Chr15(GRCh37):g.28242528G>A	p.?	p.?	10
rs148497826	15	28243009	OCA2	8101	NM_000275.2		intron	GRCh37	28243009	28243009	Chr15(GRCh37):g.28243009A>G	p.?	p.?	10
rs35483922	15	28243177	OCA2	8101	NM_000275.2		intron	GRCh37	28243177	28243177	Chr15(GRCh37):g.28243177A>G	p.?	p.?	10
rs4485307	15	28244460	OCA2	8101	NM_000275.2		intron	GRCh37	28244460	28244460	Chr15(GRCh37):g.28244460G>A	p.?	p.?	10
rs12901737	15	28244512	OCA2	8101	NM_000275.2		intron	GRCh37	28244512	28244512	Chr15(GRCh37):g.28244512T>C	p.?	p.?	10
rs191370961	15	28244701	OCA2	8101	NM_000275.2		intron	GRCh37	28244701	28244701	Chr15(GRCh37):g.28244701C>G	p.?	p.?	10
	15	28244972	OCA2	8101	NM_000275.2		intron	GRCh37	28244972	28244972	Chr15(GRCh37):g.28244972C>T	p.?	p.?	10
rs28818582	15	28245334	OCA2	8101	NM_000275.2		intron	GRCh37	28245334	28245334	Chr15(GRCh37):g.28245334G>A	p.?	p.?	10
rs74565064	15	28245642	OCA2	8101	NM_000275.2		intron	GRCh37	28245642	28245642	Chr15(GRCh37):g.28245642A>C	p.?	p.?	10
rs58913900	15	28245811	OCA2	8101	NM_000275.2		intron	GRCh37	28245811	28245811	Chr15(GRCh37):g.28245811A>G	p.?	p.?	10
rs12592367	15	28246287	OCA2	8101	NM_000275.2		intron	GRCh37	28246287	28246287	Chr15(GRCh37):g.28246287T>G	p.?	p.?	10
rs11636259	15	28246990	OCA2	8101	NM_000275.2		intron	GRCh37	28246990	28246990	Chr15(GRCh37):g.28246990G>A	p.?	p.?	10
rs74005195	15	28247497	OCA2	8101	NM_000275.2		intron	GRCh37	28247497	28247497	Chr15(GRCh37):g.28247497G>A	p.?	p.?	10
rs74005197	15	28247520	OCA2	8101	NM_000275.2		intron	GRCh37	28247520	28247520	Chr15(GRCh37):g.28247520C>T	p.?	p.?	10
	15	28248566	OCA2	8101	NM_000275.2		intron	GRCh37	28248566	28248566	Chr15(GRCh37):g.28248566C>T	p.?	p.?	9
rs57242412	15	28248828	OCA2	8101	NM_000275.2		intron	GRCh37	28248828	28248828	Chr15(GRCh37):g.28248828T>C	p.?	p.?	9
rs118101773	15	28249194	OCA2	8101	NM_000275.2		intron	GRCh37	28249194	28249194	Chr15(GRCh37):g.28249194G>A	p.?	p.?	9
rs12440330	15	28249585	OCA2	8101	NM_000275.2		intron	GRCh37	28249585	28249585	Chr15(GRCh37):g.28249585C>T	p.?	p.?	9
rs17567117	15	28249679	OCA2	8101	NM_000275.2		intron	GRCh37	28249679	28249679	Chr15(GRCh37):g.28249679C>T	p.?	p.?	9
rs116864083	15	28249908	OCA2	8101	NM_000275.2		intron	GRCh37	28249908	28249908	Chr15(GRCh37):g.28249908C>G	p.?	p.?	9
rs4778136	15	28250156	OCA2	8101	NM_000275.2		intron	GRCh37	28250156	28250156	Chr15(GRCh37):g.28250156T>C	p.?	p.?	9
rs75393408	15	28250901	OCA2	8101	NM_000275.2		intron	GRCh37	28250901	28250901	Chr15(GRCh37):g.28250901C>T	p.?	p.?	9
rs17651990	15	28250990	OCA2	8101	NM_000275.2		intron	GRCh37	28250990	28250990	Chr15(GRCh37):g.28250990A>G	p.?	p.?	9
	15	28251438	OCA2	8101	NM_000275.2		intron	GRCh37	28251438	28251438	Chr15(GRCh37):g.28251438G>C	p.?	p.?	9
	15	28251459	OCA2	8101	NM_000275.2		intron	GRCh37	28251459	28251459	Chr15(GRCh37):g.28251459C>A	p.?	p.?	9
	15	28251465	OCA2	8101	NM_000275.2		intron	GRCh37	28251465	28251465	Chr15(GRCh37):g.28251465G>C	p.?	p.?	9
rs17567131	15	28251513	OCA2	8101	NM_000275.2		intron	GRCh37	28251513	28251513	Chr15(GRCh37):g.28251513G>A	p.?	p.?	9
rs17652008	15	28251533	OCA2	8101	NM_000275.2		intron	GRCh37	28251533	28251533	Chr15(GRCh37):g.28251533C>A	p.?	p.?	9
	15	28252404	OCA2	8101	NM_000275.2		intron	GRCh37	28252404	28252404	Chr15(GRCh37):g.28252404G>C	p.?	p.?	9
rs182623329	15	28253241	OCA2	8101	NM_000275.2		intron	GRCh37	28253241	28253241	Chr15(GRCh37):g.28253241A>G	p.?	p.?	9
	15	28254023	OCA2	8101	NM_000275.2		intron	GRCh37	28254023	28254023	Chr15(GRCh37):g.28254023G>T	p.?	p.?	9
rs145423893	15	28254280	OCA2	8101	NM_000275.2		intron	GRCh37	28254280	28254280	Chr15(GRCh37):g.28254280T>C	p.?	p.?	9
rs72712652	15	28254293	OCA2	8101	NM_000275.2		intron	GRCh37	28254293	28254293	Chr15(GRCh37):g.28254293G>C	p.?	p.?	9
rs111780416	15	28255988	OCA2	8101	NM_000275.2		intron	GRCh37	28255988	28255988	Chr15(GRCh37):g.28255988T>C	p.?	p.?	9
rs16950790	15	28257571	OCA2	8101	NM_000275.2		intron	GRCh37	28257571	28257571	Chr15(GRCh37):g.28257571A>G	p.?	p.?	9
rs80068700	15	28257817	OCA2	8101	NM_000275.2		intron	GRCh37	28257817	28257817	Chr15(GRCh37):g.28257817C>T	p.?	p.?	9
rs75452399	15	28258662	OCA2	8101	NM_000275.2		intron	GRCh37	28258662	28258662	Chr15(GRCh37):g.28258662C>T	p.?	p.?	9
rs4640131	15	28259863	OCA2	8101	NM_000275.2		intron	GRCh37	28259863	28259863	Chr15(GRCh37):g.28259863A>G	p.?	p.?	9
rs17652037	15	28260128	OCA2	8101	NM_000275.2		intron	GRCh37	28260128	28260128	Chr15(GRCh37):g.28260128C>A	p.?	p.?	9
rs12438490	15	28260309	OCA2	8101	NM_000275.2		intron	GRCh37	28260309	28260309	Chr15(GRCh37):g.28260309C>T	p.?	p.?	9
rs17652055	15	28262671	OCA2	8101	NM_000275.2		intron	GRCh37	28262671	28262671	Chr15(GRCh37):g.28262671A>C	p.?	p.?	7
	15	28262692	OCA2	8101	NM_000275.2		intron	GRCh37	28262692	28262692	Chr15(GRCh37):g.28262692G>A	p.?	p.?	7
	15	28263113	OCA2	8101	NM_000275.2		intron	GRCh37	28263113	28263113	Chr15(GRCh37):g.28263113C>A	p.?	p.?	7
rs113695478	15	28264043	OCA2	8101	NM_000275.2		intron	GRCh37	28264043	28264043	Chr15(GRCh37):g.28264043C>T	p.?	p.?	7
rs77516282	15	28264167	OCA2	8101	NM_000275.2		intron	GRCh37	28264167	28264167	Chr15(GRCh37):g.28264167G>T	p.?	p.?	7
	15	28264320	OCA2	8101	NM_000275.2		intron	GRCh37	28264320	28264320	Chr15(GRCh37):g.28264320T>C	p.?	p.?	7
rs62007485	15	28264501	OCA2	8101	NM_000275.2		intron	GRCh37	28264501	28264501	Chr15(GRCh37):g.28264501C>T	p.?	p.?	7
rs2871875	15	28264854	OCA2	8101	NM_000275.2		intron	GRCh37	28264854	28264854	Chr15(GRCh37):g.28264854A>G	p.?	p.?	7
rs144893062	15	28264883	OCA2	8101	NM_000275.2		intron	GRCh37	28264883	28264883	Chr15(GRCh37):g.28264883T>C	p.?	p.?	7
	15	28265251	OCA2	8101	NM_000275.2		intron	GRCh37	28265251	28265251	Chr15(GRCh37):g.28265251C>T	p.?	p.?	7
	15	28265257	OCA2	8101	NM_000275.2		intron	GRCh37	28265257	28265257	Chr15(GRCh37):g.28265257A>C	p.?	p.?	7
rs746861	15	28266235	OCA2	8101	NM_000275.2		intron	GRCh37	28266235	28266235	Chr15(GRCh37):g.28266235T>C	p.?	p.?	6
	15	28266308	OCA2	8101	NM_000275.2		intron	GRCh37	28266308	28266308	Chr15(GRCh37):g.28266308C>A	p.?	p.?	6
rs147287260	15	28266740	OCA2	8101	NM_000275.2		intron	GRCh37	28266740	28266740	Chr15(GRCh37):g.28266740G>C	p.?	p.?	6
rs2122005	15	28267027	OCA2	8101	NM_000275.2		intron	GRCh37	28267027	28267027	Chr15(GRCh37):g.28267027G>A	p.?	p.?	6
rs2305252	15	28267338	OCA2	8101	NM_000275.2		intron	GRCh37	28267338	28267338	Chr15(GRCh37):g.28267338C>T	p.?	p.?	6
rs145242923	15	28267738	OCA2	8101	NM_000275.2		intron	GRCh37	28267738	28267738	Chr15(GRCh37):g.28267738T>C	p.?	p.?	6
rs41276938	15	28267772	OCA2	8101	NM_000275.2		intron	GRCh37	28267772	28267772	Chr15(GRCh37):g.28267772G>C	p.?	p.?	6
rs144851362	15	28268472	OCA2	8101	NM_000275.2		intron	GRCh37	28268472	28268472	Chr15(GRCh37):g.28268472C>T	p.?	p.?	6
rs7174197	15	28268636	OCA2	8101	NM_000275.2		intron	GRCh37	28268636	28268636	Chr15(GRCh37):g.28268636G>C	p.?	p.?	6
rs749846	15	28268990	OCA2	8101	NM_000275.2		intron	GRCh37	28268990	28268990	Chr15(GRCh37):g.28268990C>A	p.?	p.?	5
	15	28269002	OCA2	8101	NM_000275.2		intron	GRCh37	28269002	28269002	Chr15(GRCh37):g.28269002T>C	p.?	p.?	5
rs3794606	15	28269008	OCA2	8101	NM_000275.2		intron	GRCh37	28269008	28269008	Chr15(GRCh37):g.28269008A>C	p.?	p.?	5
rs3794605	15	28269155	OCA2	8101	NM_000275.2		intron	GRCh37	28269155	28269155	Chr15(GRCh37):g.28269155T>C	p.?	p.?	5
rs187488092	15	28269170	OCA2	8101	NM_000275.2		intron	GRCh37	28269170	28269170	Chr15(GRCh37):g.28269170T>C	p.?	p.?	5
	15	28269206	OCA2	8101	NM_000275.2		intron	GRCh37	28269206	28269206	Chr15(GRCh37):g.28269206C>T	p.?	p.?	5
	15	28269445	OCA2	8101	NM_000275.2		intron	GRCh37	28269445	28269445	Chr15(GRCh37):g.28269445G>A	p.?	p.?	5
rs28546555	15	28269842	OCA2	8101	NM_000275.2		intron	GRCh37	28269842	28269842	Chr15(GRCh37):g.28269842C>T	p.?	p.?	5
rs56108911	15	28271247	OCA2	8101	NM_000275.2		intron	GRCh37	28271247	28271247	Chr15(GRCh37):g.28271247G>A	p.?	p.?	5
rs17652091	15	28271711	OCA2	8101	NM_000275.2		intron	GRCh37	28271711	28271711	Chr15(GRCh37):g.28271711C>A	p.?	p.?	4
rs12441727	15	28271775	OCA2	8101	NM_000275.2		intron	GRCh37	28271775	28271775	Chr15(GRCh37):g.28271775G>A	p.?	p.?	4
	15	28271935	OCA2	8101	NM_000275.2		intron	GRCh37	28271935	28271935	Chr15(GRCh37):g.28271935A>C	p.?	p.?	4
rs3794604	15	28272065	OCA2	8101	NM_000275.2		intron	GRCh37	28272065	28272065	Chr15(GRCh37):g.28272065C>T	p.?	p.?	4
rs3794603	15	28272324	OCA2	8101	NM_000275.2		intron	GRCh37	28272324	28272324	Chr15(GRCh37):g.28272324G>A	p.?	p.?	4
rs143410999	15	28272395	OCA2	8101	NM_000275.2		intron	GRCh37	28272395	28272395	Chr15(GRCh37):g.28272395C>A	p.?	p.?	4
	15	28272810	OCA2	8101	NM_000275.2		intron	GRCh37	28272810	28272810	Chr15(GRCh37):g.28272810T>A	p.?	p.?	4
	15	28272813	OCA2	8101	NM_000275.2		intron	GRCh37	28272813	28272813	Chr15(GRCh37):g.28272813G>A	p.?	p.?	4
	15	28272817	OCA2	8101	NM_000275.2		intron	GRCh37	28272817	28272817	Chr15(GRCh37):g.28272817C>A	p.?	p.?	4
	15	28272818	OCA2	8101	NM_000275.2		intron	GRCh37	28272818	28272818	Chr15(GRCh37):g.28272818T>C	p.?	p.?	4
	15	28272819	OCA2	8101	NM_000275.2		intron	GRCh37	28272819	28272819	Chr15(GRCh37):g.28272819G>A	p.?	p.?	4
rs2290100	15	28273350	OCA2	8101	NM_000275.2		intron	GRCh37	28273350	28273350	Chr15(GRCh37):g.28273350T>C	p.?	p.?	4
rs10519626	15	28274260	OCA2	8101	NM_000275.2		intron	GRCh37	28274260	28274260	Chr15(GRCh37):g.28274260C>T	p.?	p.?	4
rs3794602	15	28274457	OCA2	8101	NM_000275.2		intron	GRCh37	28274457	28274457	Chr15(GRCh37):g.28274457G>A	p.?	p.?	4
rs182718333	15	28274770	OCA2	8101	NM_000275.2		intron	GRCh37	28274770	28274770	Chr15(GRCh37):g.28274770A>C	p.?	p.?	4
rs4778231	15	28276031	OCA2	8101	NM_000275.2		intron	GRCh37	28276031	28276031	Chr15(GRCh37):g.28276031C>T	p.?	p.?	3
rs8024929	15	28276236	OCA2	8101	NM_000275.2		intron	GRCh37	28276236	28276236	Chr15(GRCh37):g.28276236G>A	p.?	p.?	3
	15	28276296	OCA2	8101	NM_000275.2		intron	GRCh37	28276296	28276296	Chr15(GRCh37):g.28276296A>G	p.?	p.?	3
rs3829488	15	28276686	OCA2	8101	NM_000275.2		intron	GRCh37	28276686	28276686	Chr15(GRCh37):g.28276686G>T	p.?	p.?	3
rs13329466	15	28276762	OCA2	8101	NM_000275.2		intron	GRCh37	28276762	28276762	Chr15(GRCh37):g.28276762G>A	p.?	p.?	3
rs7169513	15	28276980	OCA2	8101	NM_000275.2		intron	GRCh37	28276980	28276980	Chr15(GRCh37):g.28276980G>C	p.?	p.?	3
rs117741011	15	28276986	OCA2	8101	NM_000275.2		intron	GRCh37	28276986	28276986	Chr15(GRCh37):g.28276986G>A	p.?	p.?	3
rs972335	15	28277001	OCA2	8101	NM_000275.2		intron	GRCh37	28277001	28277001	Chr15(GRCh37):g.28277001T>C	p.?	p.?	3
	15	28277453	OCA2	8101	NM_000275.2		intron	GRCh37	28277453	28277453	Chr15(GRCh37):g.28277453G>A	p.?	p.?	3
rs7496074	15	28277683	OCA2	8101	NM_000275.2		intron	GRCh37	28277683	28277683	Chr15(GRCh37):g.28277683C>G	p.?	p.?	3
rs28627274	15	28277956	OCA2	8101	NM_000275.2		intron	GRCh37	28277956	28277956	Chr15(GRCh37):g.28277956C>A	p.?	p.?	3
rs145921173	15	28277961	OCA2	8101	NM_000275.2		intron	GRCh37	28277961	28277961	Chr15(GRCh37):g.28277961C>A	p.?	p.?	3
	15	28277969	OCA2	8101	NM_000275.2		intron	GRCh37	28277969	28277969	Chr15(GRCh37):g.28277969C>A	p.?	p.?	3
	15	28277975	OCA2	8101	NM_000275.2		intron	GRCh37	28277975	28277975	Chr15(GRCh37):g.28277975G>A	p.?	p.?	3
rs7176759	15	28278606	OCA2	8101	NM_000275.2		intron	GRCh37	28278606	28278606	Chr15(GRCh37):g.28278606C>G	p.?	p.?	3
rs144244730	15	28279090	OCA2	8101	NM_000275.2		intron	GRCh37	28279090	28279090	Chr15(GRCh37):g.28279090G>T	p.?	p.?	3
	15	28279138	OCA2	8101	NM_000275.2		intron	GRCh37	28279138	28279138	Chr15(GRCh37):g.28279138C>A	p.?	p.?	3
	15	28279673	OCA2	8101	NM_000275.2		intron	GRCh37	28279673	28279673	Chr15(GRCh37):g.28279673G>A	p.?	p.?	3
rs56184885	15	28279723	OCA2	8101	NM_000275.2		intron	GRCh37	28279723	28279723	Chr15(GRCh37):g.28279723A>G	p.?	p.?	3
rs56075969	15	28279941	OCA2	8101	NM_000275.2		intron	GRCh37	28279941	28279941	Chr15(GRCh37):g.28279941A>G	p.?	p.?	3
rs184120129	15	28280141	OCA2	8101	NM_000275.2		intron	GRCh37	28280141	28280141	Chr15(GRCh37):g.28280141C>T	p.?	p.?	3
rs4238497	15	28280835	OCA2	8101	NM_000275.2		intron	GRCh37	28280835	28280835	Chr15(GRCh37):g.28280835A>G	p.?	p.?	3
rs141055419	15	28281214	OCA2	8101	NM_000275.2		intron	GRCh37	28281214	28281214	Chr15(GRCh37):g.28281214T>C	p.?	p.?	3
rs4778232	15	28281765	OCA2	8101	NM_000275.2		intron	GRCh37	28281765	28281765	Chr15(GRCh37):g.28281765C>T	p.?	p.?	3
rs118163203	15	28281828	OCA2	8101	NM_000275.2		intron	GRCh37	28281828	28281828	Chr15(GRCh37):g.28281828T>C	p.?	p.?	3
rs74005202	15	28281959	OCA2	8101	NM_000275.2		intron	GRCh37	28281959	28281959	Chr15(GRCh37):g.28281959T>C	p.?	p.?	3
rs74007903	15	28281981	OCA2	8101	NM_000275.2		intron	GRCh37	28281981	28281981	Chr15(GRCh37):g.28281981A>G	p.?	p.?	3
rs74007904	15	28281987	OCA2	8101	NM_000275.2		intron	GRCh37	28281987	28281987	Chr15(GRCh37):g.28281987C>G	p.?	p.?	3
rs75102342	15	28281989	OCA2	8101	NM_000275.2		intron	GRCh37	28281989	28281989	Chr15(GRCh37):g.28281989T>C	p.?	p.?	3
rs17680684	15	28282096	OCA2	8101	NM_000275.2		intron	GRCh37	28282096	28282096	Chr15(GRCh37):g.28282096G>A	p.?	p.?	3
rs72712656	15	28282191	OCA2	8101	NM_000275.2		intron	GRCh37	28282191	28282191	Chr15(GRCh37):g.28282191T>C	p.?	p.?	3
rs1448485	15	28282741	OCA2	8101	NM_000275.2		intron	GRCh37	28282741	28282741	Chr15(GRCh37):g.28282741G>T	p.?	p.?	3
	15	28282842	OCA2	8101	NM_000275.2		intron	GRCh37	28282842	28282842	Chr15(GRCh37):g.28282842A>G	p.?	p.?	3
rs12050608	15	28283227	OCA2	8101	NM_000275.2		intron	GRCh37	28283227	28283227	Chr15(GRCh37):g.28283227T>C	p.?	p.?	3
rs1448484	15	28283441	OCA2	8101	NM_000275.2		intron	GRCh37	28283441	28283441	Chr15(GRCh37):g.28283441A>G	p.?	p.?	3
rs16950821	15	28283507	OCA2	8101	NM_000275.2		intron	GRCh37	28283507	28283507	Chr15(GRCh37):g.28283507G>A	p.?	p.?	3
rs8024968	15	28283689	OCA2	8101	NM_000275.2		intron	GRCh37	28283689	28283689	Chr15(GRCh37):g.28283689C>T	p.?	p.?	3
rs139471385	15	28284022	OCA2	8101	NM_000275.2		intron	GRCh37	28284022	28284022	Chr15(GRCh37):g.28284022T>A	p.?	p.?	3
rs144961781	15	28284426	OCA2	8101	NM_000275.2		intron	GRCh37	28284426	28284426	Chr15(GRCh37):g.28284426C>T	p.?	p.?	3
rs56037930	15	28284720	OCA2	8101	NM_000275.2		intron	GRCh37	28284720	28284720	Chr15(GRCh37):g.28284720G>A	p.?	p.?	3
rs6497252	15	28285284	OCA2	8101	NM_000275.2		intron	GRCh37	28285284	28285284	Chr15(GRCh37):g.28285284A>G	p.?	p.?	3
rs34206273	15	28285290	OCA2	8101	NM_000275.2		intron	GRCh37	28285290	28285290	Chr15(GRCh37):g.28285290T>C	p.?	p.?	3
	15	28285855	OCA2	8101	NM_000275.2		intron	GRCh37	28285855	28285855	Chr15(GRCh37):g.28285855G>T	p.?	p.?	3
rs2311806	15	28285967	OCA2	8101	NM_000275.2		intron	GRCh37	28285967	28285967	Chr15(GRCh37):g.28285967G>T	p.?	p.?	3
rs12441035	15	28286002	OCA2	8101	NM_000275.2		intron	GRCh37	28286002	28286002	Chr15(GRCh37):g.28286002C>T	p.?	p.?	3
	15	28286035	OCA2	8101	NM_000275.2		intron	GRCh37	28286035	28286035	Chr15(GRCh37):g.28286035G>T	p.?	p.?	3
rs7166228	15	28286117	OCA2	8101	NM_000275.2		intron	GRCh37	28286117	28286117	Chr15(GRCh37):g.28286117C>G	p.?	p.?	3
rs12324648	15	28286793	OCA2	8101	NM_000275.2		intron	GRCh37	28286793	28286793	Chr15(GRCh37):g.28286793C>A	p.?	p.?	3
rs8040696	15	28286994	OCA2	8101	NM_000275.2		intron	GRCh37	28286994	28286994	Chr15(GRCh37):g.28286994A>G	p.?	p.?	3
rs8037142	15	28287025	OCA2	8101	NM_000275.2		intron	GRCh37	28287025	28287025	Chr15(GRCh37):g.28287025G>T	p.?	p.?	3
rs7177686	15	28287344	OCA2	8101	NM_000275.2		intron	GRCh37	28287344	28287344	Chr15(GRCh37):g.28287344G>A	p.?	p.?	3
rs1470608	15	28288121	OCA2	8101	NM_000275.2		intron	GRCh37	28288121	28288121	Chr15(GRCh37):g.28288121G>T	p.?	p.?	3
rs6497253	15	28288549	OCA2	8101	NM_000275.2		intron	GRCh37	28288549	28288549	Chr15(GRCh37):g.28288549G>A	p.?	p.?	3
rs7170869	15	28288748	OCA2	8101	NM_000275.2		intron	GRCh37	28288748	28288748	Chr15(GRCh37):g.28288748A>G	p.?	p.?	3
rs35389407	15	28289533	OCA2	8101	NM_000275.2		intron	GRCh37	28289533	28289533	Chr15(GRCh37):g.28289533G>A	p.?	p.?	3
rs62007487	15	28289557	OCA2	8101	NM_000275.2		intron	GRCh37	28289557	28289557	Chr15(GRCh37):g.28289557A>T	p.?	p.?	3
rs68192962	15	28290228	OCA2	8101	NM_000275.2		intron	GRCh37	28290228	28290228	Chr15(GRCh37):g.28290228T>C	p.?	p.?	3
rs58182392	15	28290882	OCA2	8101	NM_000275.2		intron	GRCh37	28290882	28290882	Chr15(GRCh37):g.28290882G>C	p.?	p.?	3
rs55934164	15	28290960	OCA2	8101	NM_000275.2		intron	GRCh37	28290960	28290960	Chr15(GRCh37):g.28290960T>C	p.?	p.?	3
rs60125719	15	28291059	OCA2	8101	NM_000275.2		intron	GRCh37	28291059	28291059	Chr15(GRCh37):g.28291059A>G	p.?	p.?	3
rs59935895	15	28291061	OCA2	8101	NM_000275.2		intron	GRCh37	28291061	28291061	Chr15(GRCh37):g.28291061A>G	p.?	p.?	3
	15	28291224	OCA2	8101	NM_000275.2		intron	GRCh37	28291224	28291224	Chr15(GRCh37):g.28291224G>A	p.?	p.?	3
rs1375164	15	28291812	OCA2	8101	NM_000275.2		intron	GRCh37	28291812	28291812	Chr15(GRCh37):g.28291812C>T	p.?	p.?	3
rs147065959	15	28291907	OCA2	8101	NM_000275.2		intron	GRCh37	28291907	28291907	Chr15(GRCh37):g.28291907A>C	p.?	p.?	3
rs72625133	15	28292163	OCA2	8101	NM_000275.2		intron	GRCh37	28292163	28292163	Chr15(GRCh37):g.28292163C>A	p.?	p.?	3
rs12442147	15	28292178	OCA2	8101	NM_000275.2		intron	GRCh37	28292178	28292178	Chr15(GRCh37):g.28292178T>C	p.?	p.?	3
	15	28293611	OCA2	8101	NM_000275.2		intron	GRCh37	28293611	28293611	Chr15(GRCh37):g.28293611G>A	p.?	p.?	3
rs72712661	15	28293627	OCA2	8101	NM_000275.2		intron	GRCh37	28293627	28293627	Chr15(GRCh37):g.28293627A>C	p.?	p.?	3
rs7163354	15	28293788	OCA2	8101	NM_000275.2		intron	GRCh37	28293788	28293788	Chr15(GRCh37):g.28293788T>A	p.?	p.?	3
	15	28294072	OCA2	8101	NM_000275.2		intron	GRCh37	28294072	28294072	Chr15(GRCh37):g.28294072C>T	p.?	p.?	3
rs1597196	15	28294922	OCA2	8101	NM_000275.2		intron	GRCh37	28294922	28294922	Chr15(GRCh37):g.28294922G>T	p.?	p.?	3
rs1597197	15	28295026	OCA2	8101	NM_000275.2		intron	GRCh37	28295026	28295026	Chr15(GRCh37):g.28295026C>T	p.?	p.?	3
rs28435540	15	28295655	OCA2	8101	NM_000275.2		intron	GRCh37	28295655	28295655	Chr15(GRCh37):g.28295655C>T	p.?	p.?	3
	15	28295742	OCA2	8101	NM_000275.2		intron	GRCh37	28295742	28295742	Chr15(GRCh37):g.28295742T>C	p.?	p.?	3
	15	28295747	OCA2	8101	NM_000275.2		intron	GRCh37	28295747	28295747	Chr15(GRCh37):g.28295747T>G	p.?	p.?	3
rs72712663	15	28296120	OCA2	8101	NM_000275.2		intron	GRCh37	28296120	28296120	Chr15(GRCh37):g.28296120C>T	p.?	p.?	3
rs6497254	15	28296425	OCA2	8101	NM_000275.2		intron	GRCh37	28296425	28296425	Chr15(GRCh37):g.28296425T>C	p.?	p.?	3
rs6497255	15	28296841	OCA2	8101	NM_000275.2		intron	GRCh37	28296841	28296841	Chr15(GRCh37):g.28296841G>A	p.?	p.?	3
	15	28297144	OCA2	8101	NM_000275.2		intron	GRCh37	28297144	28297144	Chr15(GRCh37):g.28297144C>T	p.?	p.?	3
rs76375770	15	28297340	OCA2	8101	NM_000275.2		intron	GRCh37	28297340	28297340	Chr15(GRCh37):g.28297340G>A	p.?	p.?	3
rs1466096	15	28297376	OCA2	8101	NM_000275.2		intron	GRCh37	28297376	28297376	Chr15(GRCh37):g.28297376G>C	p.?	p.?	3
rs150592633	15	28297795	OCA2	8101	NM_000275.2		intron	GRCh37	28297795	28297795	Chr15(GRCh37):g.28297795A>G	p.?	p.?	3
rs7163337	15	28297894	OCA2	8101	NM_000275.2		intron	GRCh37	28297894	28297894	Chr15(GRCh37):g.28297894C>T	p.?	p.?	3
	15	28297904	OCA2	8101	NM_000275.2		intron	GRCh37	28297904	28297904	Chr15(GRCh37):g.28297904C>A	p.?	p.?	3
rs895828	15	28298033	OCA2	8101	NM_000275.2		intron	GRCh37	28298033	28298033	Chr15(GRCh37):g.28298033G>C	p.?	p.?	3
rs895829	15	28298057	OCA2	8101	NM_000275.2		intron	GRCh37	28298057	28298057	Chr15(GRCh37):g.28298057T>C	p.?	p.?	3
rs7169002	15	28298310	OCA2	8101	NM_000275.2		intron	GRCh37	28298310	28298310	Chr15(GRCh37):g.28298310G>A	p.?	p.?	3
rs72712666	15	28298406	OCA2	8101	NM_000275.2		intron	GRCh37	28298406	28298406	Chr15(GRCh37):g.28298406A>C	p.?	p.?	3
rs17652274	15	28298619	OCA2	8101	NM_000275.2		intron	GRCh37	28298619	28298619	Chr15(GRCh37):g.28298619A>T	p.?	p.?	3
rs72712667	15	28298775	OCA2	8101	NM_000275.2		intron	GRCh37	28298775	28298775	Chr15(GRCh37):g.28298775G>A	p.?	p.?	3
rs7170050	15	28299065	OCA2	8101	NM_000275.2		intron	GRCh37	28299065	28299065	Chr15(GRCh37):g.28299065C>G	p.?	p.?	3
rs7170059	15	28299087	OCA2	8101	NM_000275.2		intron	GRCh37	28299087	28299087	Chr15(GRCh37):g.28299087C>T	p.?	p.?	3
rs7179458	15	28299328	OCA2	8101	NM_000275.2		intron	GRCh37	28299328	28299328	Chr15(GRCh37):g.28299328A>T	p.?	p.?	3
rs7170584	15	28299343	OCA2	8101	NM_000275.2		intron	GRCh37	28299343	28299343	Chr15(GRCh37):g.28299343C>T	p.?	p.?	3
rs6497256	15	28299416	OCA2	8101	NM_000275.2		intron	GRCh37	28299416	28299416	Chr15(GRCh37):g.28299416T>C	p.?	p.?	3
rs7175552	15	28299454	OCA2	8101	NM_000275.2		intron	GRCh37	28299454	28299454	Chr15(GRCh37):g.28299454G>A	p.?	p.?	3
rs7175568	15	28299474	OCA2	8101	NM_000275.2		intron	GRCh37	28299474	28299474	Chr15(GRCh37):g.28299474G>A	p.?	p.?	3
rs184686413	15	28299533	OCA2	8101	NM_000275.2		intron	GRCh37	28299533	28299533	Chr15(GRCh37):g.28299533T>C	p.?	p.?	3
rs11857677	15	28299608	OCA2	8101	NM_000275.2		intron	GRCh37	28299608	28299608	Chr15(GRCh37):g.28299608C>T	p.?	p.?	3
rs72712670	15	28299817	OCA2	8101	NM_000275.2		intron	GRCh37	28299817	28299817	Chr15(GRCh37):g.28299817A>T	p.?	p.?	3
	15	28299972	OCA2	8101	NM_000275.2		intron	GRCh37	28299972	28299972	Chr15(GRCh37):g.28299972G>C	p.?	p.?	3
rs115178900	15	28299989	OCA2	8101	NM_000275.2		intron	GRCh37	28299989	28299989	Chr15(GRCh37):g.28299989A>G	p.?	p.?	3
rs113993805	15	28300034	OCA2	8101	NM_000275.2		intron	GRCh37	28300034	28300034	Chr15(GRCh37):g.28300034G>C	p.?	p.?	3
rs72712674	15	28300248	OCA2	8101	NM_000275.2		intron	GRCh37	28300248	28300248	Chr15(GRCh37):g.28300248T>C	p.?	p.?	3
rs55802438	15	28300339	OCA2	8101	NM_000275.2		intron	GRCh37	28300339	28300339	Chr15(GRCh37):g.28300339G>A	p.?	p.?	3
	15	28300549	OCA2	8101	NM_000275.2		intron	GRCh37	28300549	28300549	Chr15(GRCh37):g.28300549A>G	p.?	p.?	3
rs1375165	15	28300649	OCA2	8101	NM_000275.2		intron	GRCh37	28300649	28300649	Chr15(GRCh37):g.28300649A>C	p.?	p.?	3
rs111884664	15	28300834	OCA2	8101	NM_000275.2		intron	GRCh37	28300834	28300834	Chr15(GRCh37):g.28300834C>A	p.?	p.?	3
rs72712675	15	28301261	OCA2	8101	NM_000275.2		intron	GRCh37	28301261	28301261	Chr15(GRCh37):g.28301261T>A	p.?	p.?	3
rs72712676	15	28301342	OCA2	8101	NM_000275.2		intron	GRCh37	28301342	28301342	Chr15(GRCh37):g.28301342C>T	p.?	p.?	3
rs72712677	15	28301382	OCA2	8101	NM_000275.2		intron	GRCh37	28301382	28301382	Chr15(GRCh37):g.28301382T>C	p.?	p.?	3
rs72712678	15	28301550	OCA2	8101	NM_000275.2		intron	GRCh37	28301550	28301550	Chr15(GRCh37):g.28301550T>C	p.?	p.?	3
rs72712679	15	28301730	OCA2	8101	NM_000275.2		intron	GRCh37	28301730	28301730	Chr15(GRCh37):g.28301730C>T	p.?	p.?	3
rs7181038	15	28302088	OCA2	8101	NM_000275.2		intron	GRCh37	28302088	28302088	Chr15(GRCh37):g.28302088T>C	p.?	p.?	2
	15	28303134	OCA2	8101	NM_000275.2		intron	GRCh37	28303134	28303134	Chr15(GRCh37):g.28303134G>A	p.?	p.?	2
rs72712680	15	28303203	OCA2	8101	NM_000275.2		intron	GRCh37	28303203	28303203	Chr15(GRCh37):g.28303203C>T	p.?	p.?	2
rs72712681	15	28303528	OCA2	8101	NM_000275.2		intron	GRCh37	28303528	28303528	Chr15(GRCh37):g.28303528A>C	p.?	p.?	2
rs117798038	15	28303645	OCA2	8101	NM_000275.2		intron	GRCh37	28303645	28303645	Chr15(GRCh37):g.28303645C>T	p.?	p.?	2
rs72712683	15	28303683	OCA2	8101	NM_000275.2		intron	GRCh37	28303683	28303683	Chr15(GRCh37):g.28303683A>G	p.?	p.?	2
rs72712684	15	28303776	OCA2	8101	NM_000275.2		intron	GRCh37	28303776	28303776	Chr15(GRCh37):g.28303776A>T	p.?	p.?	2
rs76376734	15	28303925	OCA2	8101	NM_000275.2		intron	GRCh37	28303925	28303925	Chr15(GRCh37):g.28303925C>T	p.?	p.?	2
rs7171862	15	28304335	OCA2	8101	NM_000275.2		intron	GRCh37	28304335	28304335	Chr15(GRCh37):g.28304335T>A	p.?	p.?	2
rs7162117	15	28304344	OCA2	8101	NM_000275.2		intron	GRCh37	28304344	28304344	Chr15(GRCh37):g.28304344G>A	p.?	p.?	2
rs1448480	15	28304603	OCA2	8101	NM_000275.2		intron	GRCh37	28304603	28304603	Chr15(GRCh37):g.28304603C>T	p.?	p.?	2
rs72712686	15	28304623	OCA2	8101	NM_000275.2		intron	GRCh37	28304623	28304623	Chr15(GRCh37):g.28304623C>G	p.?	p.?	2
rs72712687	15	28304625	OCA2	8101	NM_000275.2		intron	GRCh37	28304625	28304625	Chr15(GRCh37):g.28304625T>C	p.?	p.?	2
rs147656829	15	28304705	OCA2	8101	NM_000275.2		intron	GRCh37	28304705	28304705	Chr15(GRCh37):g.28304705A>C	p.?	p.?	2
rs1448481	15	28304987	OCA2	8101	NM_000275.2		intron	GRCh37	28304987	28304987	Chr15(GRCh37):g.28304987T>C	p.?	p.?	2
rs72712690	15	28305060	OCA2	8101	NM_000275.2		intron	GRCh37	28305060	28305060	Chr15(GRCh37):g.28305060C>T	p.?	p.?	2
rs72712691	15	28305170	OCA2	8101	NM_000275.2		intron	GRCh37	28305170	28305170	Chr15(GRCh37):g.28305170G>A	p.?	p.?	2
rs76245154	15	28305204	OCA2	8101	NM_000275.2		intron	GRCh37	28305204	28305204	Chr15(GRCh37):g.28305204C>A	p.?	p.?	2
rs72712692	15	28305305	OCA2	8101	NM_000275.2		intron	GRCh37	28305305	28305305	Chr15(GRCh37):g.28305305G>T	p.?	p.?	2
rs7184011	15	28305483	OCA2	8101	NM_000275.2		intron	GRCh37	28305483	28305483	Chr15(GRCh37):g.28305483A>G	p.?	p.?	2
rs16950846	15	28305500	OCA2	8101	NM_000275.2		intron	GRCh37	28305500	28305500	Chr15(GRCh37):g.28305500A>G	p.?	p.?	2
rs190484410	15	28306660	OCA2	8101	NM_000275.2		intron	GRCh37	28306660	28306660	Chr15(GRCh37):g.28306660T>G	p.?	p.?	2
rs7179419	15	28307179	OCA2	8101	NM_000275.2		intron	GRCh37	28307179	28307179	Chr15(GRCh37):g.28307179T>C	p.?	p.?	2
rs185262939	15	28307729	OCA2	8101	NM_000275.2		intron	GRCh37	28307729	28307729	Chr15(GRCh37):g.28307729G>C	p.?	p.?	2
rs72712694	15	28307735	OCA2	8101	NM_000275.2		intron	GRCh37	28307735	28307735	Chr15(GRCh37):g.28307735T>C	p.?	p.?	2
rs67962324	15	28309313	OCA2	8101	NM_000275.2		intron	GRCh37	28309313	28309313	Chr15(GRCh37):g.28309313G>C	p.?	p.?	2
rs72712697	15	28310083	OCA2	8101	NM_000275.2		intron	GRCh37	28310083	28310083	Chr15(GRCh37):g.28310083C>T	p.?	p.?	2
rs7166138	15	28310095	OCA2	8101	NM_000275.2		intron	GRCh37	28310095	28310095	Chr15(GRCh37):g.28310095G>A	p.?	p.?	2
rs6497257	15	28310562	OCA2	8101	NM_000275.2		intron	GRCh37	28310562	28310562	Chr15(GRCh37):g.28310562T>C	p.?	p.?	2
rs7496968	15	28310974	OCA2	8101	NM_000275.2		intron	GRCh37	28310974	28310974	Chr15(GRCh37):g.28310974A>G	p.?	p.?	2
	15	28311040	OCA2	8101	NM_000275.2		intron	GRCh37	28311040	28311040	Chr15(GRCh37):g.28311040T>C	p.?	p.?	2
rs72712698	15	28311287	OCA2	8101	NM_000275.2		intron	GRCh37	28311287	28311287	Chr15(GRCh37):g.28311287T>C	p.?	p.?	2
rs72712700	15	28311321	OCA2	8101	NM_000275.2		intron	GRCh37	28311321	28311321	Chr15(GRCh37):g.28311321G>A	p.?	p.?	2
	15	28312191	OCA2	8101	NM_000275.2		intron	GRCh37	28312191	28312191	Chr15(GRCh37):g.28312191T>C	p.?	p.?	2
rs140788420	15	28312456	OCA2	8101	NM_000275.2		intron	GRCh37	28312456	28312456	Chr15(GRCh37):g.28312456G>A	p.?	p.?	2
	15	28312684	OCA2	8101	NM_000275.2		intron	GRCh37	28312684	28312684	Chr15(GRCh37):g.28312684T>A	p.?	p.?	2
rs138382042	15	28313286	OCA2	8101	NM_000275.2		intron	GRCh37	28313286	28313286	Chr15(GRCh37):g.28313286T>C	p.?	p.?	2
rs78230778	15	28313308	OCA2	8101	NM_000275.2		intron	GRCh37	28313308	28313308	Chr15(GRCh37):g.28313308A>T	p.?	p.?	2
	15	28313319	OCA2	8101	NM_000275.2		intron	GRCh37	28313319	28313319	Chr15(GRCh37):g.28313319C>A	p.?	p.?	2
rs77798074	15	28313837	OCA2	8101	NM_000275.2		intron	GRCh37	28313837	28313837	Chr15(GRCh37):g.28313837C>T	p.?	p.?	2
rs72714103	15	28313986	OCA2	8101	NM_000275.2		intron	GRCh37	28313986	28313986	Chr15(GRCh37):g.28313986C>G	p.?	p.?	2
rs72714104	15	28314062	OCA2	8101	NM_000275.2		intron	GRCh37	28314062	28314062	Chr15(GRCh37):g.28314062A>G	p.?	p.?	2
rs73377768	15	28314426	OCA2	8101	NM_000275.2		intron	GRCh37	28314426	28314426	Chr15(GRCh37):g.28314426A>G	p.?	p.?	2
	15	28315072	OCA2	8101	NM_000275.2		intron	GRCh37	28315072	28315072	Chr15(GRCh37):g.28315072C>T	p.?	p.?	2
	15	28315245	OCA2	8101	NM_000275.2		intron	GRCh37	28315245	28315245	Chr15(GRCh37):g.28315245G>A	p.?	p.?	2
rs8032056	15	28316646	OCA2	8101	NM_000275.2		intron	GRCh37	28316646	28316646	Chr15(GRCh37):g.28316646C>T	p.?	p.?	2
rs150813905	15	28317474	OCA2	8101	NM_000275.2		intron	GRCh37	28317474	28317474	Chr15(GRCh37):g.28317474G>A	p.?	p.?	2
	15	28317696	OCA2	8101	NM_000275.2		intron	GRCh37	28317696	28317696	Chr15(GRCh37):g.28317696A>C	p.?	p.?	2
	15	28317753	OCA2	8101	NM_000275.2		intron	GRCh37	28317753	28317753	Chr15(GRCh37):g.28317753A>C	p.?	p.?	2
	15	28318172	OCA2	8101	NM_000275.2		intron	GRCh37	28318172	28318172	Chr15(GRCh37):g.28318172A>G	p.?	p.?	2
rs141063404	15	28318497	OCA2	8101	NM_000275.2		intron	GRCh37	28318497	28318497	Chr15(GRCh37):g.28318497T>C	p.?	p.?	2
rs6497260	15	28318566	OCA2	8101	NM_000275.2		intron	GRCh37	28318566	28318566	Chr15(GRCh37):g.28318566G>A	p.?	p.?	2
rs6497261	15	28318852	OCA2	8101	NM_000275.2		intron	GRCh37	28318852	28318852	Chr15(GRCh37):g.28318852A>C	p.?	p.?	2
	15	28318902	OCA2	8101	NM_000275.2		intron	GRCh37	28318902	28318902	Chr15(GRCh37):g.28318902G>A	p.?	p.?	2
rs6497262	15	28319175	OCA2	8101	NM_000275.2		intron	GRCh37	28319175	28319175	Chr15(GRCh37):g.28319175C>G	p.?	p.?	2
rs3935880	15	28319207	OCA2	8101	NM_000275.2		intron	GRCh37	28319207	28319207	Chr15(GRCh37):g.28319207C>T	p.?	p.?	2
	15	28319631	OCA2	8101	NM_000275.2		intron	GRCh37	28319631	28319631	Chr15(GRCh37):g.28319631G>T	p.?	p.?	2
	15	28319632	OCA2	8101	NM_000275.2		intron	GRCh37	28319632	28319632	Chr15(GRCh37):g.28319632A>T	p.?	p.?	2
	15	28319633	OCA2	8101	NM_000275.2		intron	GRCh37	28319633	28319633	Chr15(GRCh37):g.28319633A>T	p.?	p.?	2
rs7182340	15	28319636	OCA2	8101	NM_000275.2		intron	GRCh37	28319636	28319636	Chr15(GRCh37):g.28319636T>C	p.?	p.?	2
	15	28319751	OCA2	8101	NM_000275.2		intron	GRCh37	28319751	28319751	Chr15(GRCh37):g.28319751C>T	p.?	p.?	2
	15	28319865	OCA2	8101	NM_000275.2		intron	GRCh37	28319865	28319865	Chr15(GRCh37):g.28319865C>T	p.?	p.?	2
	15	28319866	OCA2	8101	NM_000275.2		intron	GRCh37	28319866	28319866	Chr15(GRCh37):g.28319866A>G	p.?	p.?	2
	15	28319870	OCA2	8101	NM_000275.2		intron	GRCh37	28319870	28319870	Chr15(GRCh37):g.28319870A>G	p.?	p.?	2
rs184963750	15	28320465	OCA2	8101	NM_000275.2		intron	GRCh37	28320465	28320465	Chr15(GRCh37):g.28320465A>G	p.?	p.?	2
rs6497263	15	28320661	OCA2	8101	NM_000275.2		intron	GRCh37	28320661	28320661	Chr15(GRCh37):g.28320661T>A	p.?	p.?	2
rs74739972	15	28320788	OCA2	8101	NM_000275.2		intron	GRCh37	28320788	28320788	Chr15(GRCh37):g.28320788T>C	p.?	p.?	2
rs62007489	15	28320964	OCA2	8101	NM_000275.2		intron	GRCh37	28320964	28320964	Chr15(GRCh37):g.28320964C>T	p.?	p.?	2
rs78937007	15	28321568	OCA2	8101	NM_000275.2		intron	GRCh37	28321568	28321568	Chr15(GRCh37):g.28321568T>C	p.?	p.?	2
rs72714107	15	28323204	OCA2	8101	NM_000275.2		intron	GRCh37	28323204	28323204	Chr15(GRCh37):g.28323204G>A	p.?	p.?	2
rs184108556	15	28323739	OCA2	8101	NM_000275.2		intron	GRCh37	28323739	28323739	Chr15(GRCh37):g.28323739G>A	p.?	p.?	2
rs7179994	15	28323770	OCA2	8101	NM_000275.2		intron	GRCh37	28323770	28323770	Chr15(GRCh37):g.28323770A>G	p.?	p.?	2
	15	28324249	OCA2	8101	NM_000275.2		intron	GRCh37	28324249	28324249	Chr15(GRCh37):g.28324249T>G	p.?	p.?	2
	15	28324250	OCA2	8101	NM_000275.2		intron	GRCh37	28324250	28324250	Chr15(GRCh37):g.28324250T>A	p.?	p.?	2
	15	28324251	OCA2	8101	NM_000275.2		intron	GRCh37	28324251	28324251	Chr15(GRCh37):g.28324251C>G	p.?	p.?	2
	15	28324253	OCA2	8101	NM_000275.2		intron	GRCh37	28324253	28324253	Chr15(GRCh37):g.28324253A>C	p.?	p.?	2
rs74596919	15	28324554	OCA2	8101	NM_000275.2		intron	GRCh37	28324554	28324554	Chr15(GRCh37):g.28324554A>G	p.?	p.?	2
rs60117074	15	28324556	OCA2	8101	NM_000275.2		intron	GRCh37	28324556	28324556	Chr15(GRCh37):g.28324556A>G	p.?	p.?	2
rs55975749	15	28324578	OCA2	8101	NM_000275.2		intron	GRCh37	28324578	28324578	Chr15(GRCh37):g.28324578A>G	p.?	p.?	2
	15	28324697	OCA2	8101	NM_000275.2		intron	GRCh37	28324697	28324697	Chr15(GRCh37):g.28324697T>A	p.?	p.?	2
	15	28324703	OCA2	8101	NM_000275.2		intron	GRCh37	28324703	28324703	Chr15(GRCh37):g.28324703T>A	p.?	p.?	2
rs72714109	15	28324808	OCA2	8101	NM_000275.2		intron	GRCh37	28324808	28324808	Chr15(GRCh37):g.28324808T>C	p.?	p.?	2
rs116978932	15	28324912	OCA2	8101	NM_000275.2		intron	GRCh37	28324912	28324912	Chr15(GRCh37):g.28324912G>A	p.?	p.?	2
	15	28324980	OCA2	8101	NM_000275.2		intron	GRCh37	28324980	28324980	Chr15(GRCh37):g.28324980C>A	p.?	p.?	2
rs74007935	15	28324984	OCA2	8101	NM_000275.2		intron	GRCh37	28324984	28324984	Chr15(GRCh37):g.28324984T>C	p.?	p.?	2
rs72714111	15	28325439	OCA2	8101	NM_000275.2		intron	GRCh37	28325439	28325439	Chr15(GRCh37):g.28325439C>T	p.?	p.?	2
	15	28326435	OCA2	8101	NM_000275.2		intron	GRCh37	28326435	28326435	Chr15(GRCh37):g.28326435G>C	p.?	p.?	2
rs79878851	15	28326536	OCA2	8101	NM_000275.2		intron	GRCh37	28326536	28326536	Chr15(GRCh37):g.28326536A>T	p.?	p.?	2
rs56082644	15	28327170	OCA2	8101	NM_000275.2		intron	GRCh37	28327170	28327170	Chr15(GRCh37):g.28327170C>T	p.?	p.?	2
rs72714113	15	28327488	OCA2	8101	NM_000275.2		intron	GRCh37	28327488	28327488	Chr15(GRCh37):g.28327488G>A	p.?	p.?	2
rs72714114	15	28327819	OCA2	8101	NM_000275.2		intron	GRCh37	28327819	28327819	Chr15(GRCh37):g.28327819A>G	p.?	p.?	2
rs4778137	15	28327835	OCA2	8101	NM_000275.2		intron	GRCh37	28327835	28327835	Chr15(GRCh37):g.28327835C>G	p.?	p.?	2
rs4074658	15	28327906	OCA2	8101	NM_000275.2		intron	GRCh37	28327906	28327906	Chr15(GRCh37):g.28327906C>G	p.?	p.?	2
rs62007491	15	28328029	OCA2	8101	NM_000275.2		intron	GRCh37	28328029	28328029	Chr15(GRCh37):g.28328029A>C	p.?	p.?	2
rs72714116	15	28328207	OCA2	8101	NM_000275.2		intron	GRCh37	28328207	28328207	Chr15(GRCh37):g.28328207C>T	p.?	p.?	2
rs56839008	15	28328485	OCA2	8101	NM_000275.2		intron	GRCh37	28328485	28328485	Chr15(GRCh37):g.28328485C>T	p.?	p.?	2
	15	28328639	OCA2	8101	NM_000275.2		intron	GRCh37	28328639	28328639	Chr15(GRCh37):g.28328639C>A	p.?	p.?	2
	15	28328645	OCA2	8101	NM_000275.2		intron	GRCh37	28328645	28328645	Chr15(GRCh37):g.28328645T>G	p.?	p.?	2
rs151090307	15	28329346	OCA2	8101	NM_000275.2		intron	GRCh37	28329346	28329346	Chr15(GRCh37):g.28329346C>T	p.?	p.?	2
rs75558287	15	28329847	OCA2	8101	NM_000275.2		intron	GRCh37	28329847	28329847	Chr15(GRCh37):g.28329847C>T	p.?	p.?	2
	15	28329943	OCA2	8101	NM_000275.2		intron	GRCh37	28329943	28329943	Chr15(GRCh37):g.28329943C>G	p.?	p.?	2
rs182127556	15	28329980	OCA2	8101	NM_000275.2		intron	GRCh37	28329980	28329980	Chr15(GRCh37):g.28329980G>A	p.?	p.?	2
rs12593163	15	28330368	OCA2	8101	NM_000275.2		intron	GRCh37	28330368	28330368	Chr15(GRCh37):g.28330368G>A	p.?	p.?	2
rs77542847	15	28330373	OCA2	8101	NM_000275.2		intron	GRCh37	28330373	28330373	Chr15(GRCh37):g.28330373C>A	p.?	p.?	2
rs140284294	15	28332168	OCA2	8101	NM_000275.2		intron	GRCh37	28332168	28332168	Chr15(GRCh37):g.28332168G>A	p.?	p.?	2
rs4778236	15	28332533	OCA2	8101	NM_000275.2		intron	GRCh37	28332533	28332533	Chr15(GRCh37):g.28332533C>A	p.?	p.?	2
rs13379995	15	28332549	OCA2	8101	NM_000275.2		intron	GRCh37	28332549	28332549	Chr15(GRCh37):g.28332549T>C	p.?	p.?	2
	15	28332974	OCA2	8101	NM_000275.2		intron	GRCh37	28332974	28332974	Chr15(GRCh37):g.28332974G>A	p.?	p.?	2
rs4778237	15	28333046	OCA2	8101	NM_000275.2		intron	GRCh37	28333046	28333046	Chr15(GRCh37):g.28333046G>A	p.?	p.?	2
rs72625134	15	28333188	OCA2	8101	NM_000275.2		intron	GRCh37	28333188	28333188	Chr15(GRCh37):g.28333188G>A	p.?	p.?	2
rs72714118	15	28333196	OCA2	8101	NM_000275.2		intron	GRCh37	28333196	28333196	Chr15(GRCh37):g.28333196G>A	p.?	p.?	2
rs12440978	15	28333418	OCA2	8101	NM_000275.2		intron	GRCh37	28333418	28333418	Chr15(GRCh37):g.28333418T>G	p.?	p.?	2
rs149906873	15	28333710	OCA2	8101	NM_000275.2		intron	GRCh37	28333710	28333710	Chr15(GRCh37):g.28333710G>A	p.?	p.?	2
	15	28334464	OCA2	8101	NM_000275.2		intron	GRCh37	28334464	28334464	Chr15(GRCh37):g.28334464A>G	p.?	p.?	2
	15	28334548	OCA2	8101	NM_000275.2		intron	GRCh37	28334548	28334548	Chr15(GRCh37):g.28334548T>A	p.?	p.?	2
rs7496514	15	28334553	OCA2	8101	NM_000275.2		intron	GRCh37	28334553	28334553	Chr15(GRCh37):g.28334553A>T	p.?	p.?	2
rs140500404	15	28334648	OCA2	8101	NM_000275.2		intron	GRCh37	28334648	28334648	Chr15(GRCh37):g.28334648C>T	p.?	p.?	2
rs72714121	15	28334889	OCA2	8101	NM_000275.2		intron	GRCh37	28334889	28334889	Chr15(GRCh37):g.28334889G>T	p.?	p.?	2
rs72625135	15	28334927	OCA2	8101	NM_000275.2		intron	GRCh37	28334927	28334927	Chr15(GRCh37):g.28334927G>A	p.?	p.?	2
rs4778138	15	28335820	OCA2	8101	NM_000275.2		intron	GRCh37	28335820	28335820	Chr15(GRCh37):g.28335820A>G	p.?	p.?	1
rs142547548	15	28337106	OCA2	8101	NM_000275.2		intron	GRCh37	28337106	28337106	Chr15(GRCh37):g.28337106A>G	p.?	p.?	1
rs116123022	15	28337571	OCA2	8101	NM_000275.2		intron	GRCh37	28337571	28337571	Chr15(GRCh37):g.28337571G>A	p.?	p.?	1
rs4778239	15	28337939	OCA2	8101	NM_000275.2		intron	GRCh37	28337939	28337939	Chr15(GRCh37):g.28337939C>T	p.?	p.?	1
	15	28338111	OCA2	8101	NM_000275.2		intron	GRCh37	28338111	28338111	Chr15(GRCh37):g.28338111T>A	p.?	p.?	1
rs140696049	15	28338441	OCA2	8101	NM_000275.2		intron	GRCh37	28338441	28338441	Chr15(GRCh37):g.28338441G>T	p.?	p.?	1
rs4778241	15	28338713	OCA2	8101	NM_000275.2		intron	GRCh37	28338713	28338713	Chr15(GRCh37):g.28338713A>C	p.?	p.?	1
rs184714626	15	28338890	OCA2	8101	NM_000275.2		intron	GRCh37	28338890	28338890	Chr15(GRCh37):g.28338890G>A	p.?	p.?	1
	15	28339903	OCA2	8101	NM_000275.2		intron	GRCh37	28339903	28339903	Chr15(GRCh37):g.28339903A>C	p.?	p.?	1
rs7168800	15	28341575	OCA2	8101	NM_000275.2		intron	GRCh37	28341575	28341575	Chr15(GRCh37):g.28341575G>A	p.?	p.?	1
rs7164220	15	28341609	OCA2	8101	NM_000275.2		intron	GRCh37	28341609	28341609	Chr15(GRCh37):g.28341609C>A	p.?	p.?	1
	15	28341762	OCA2	8101	NM_000275.2		intron	GRCh37	28341762	28341762	Chr15(GRCh37):g.28341762G>C	p.?	p.?	1
	15	28342938	OCA2	8101	NM_000275.2		intron	GRCh37	28342938	28342938	Chr15(GRCh37):g.28342938C>A	p.?	p.?	1
	15	28342990	OCA2	8101	NM_000275.2		intron	GRCh37	28342990	28342990	Chr15(GRCh37):g.28342990G>T	p.?	p.?	1
	15	28343339	OCA2	8101	NM_000275.2		intron	GRCh37	28343339	28343339	Chr15(GRCh37):g.28343339C>T	p.?	p.?	1
	15	28343363	OCA2	8101	NM_000275.2		intron	GRCh37	28343363	28343363	Chr15(GRCh37):g.28343363G>T	p.?	p.?	1
	15	28343594	OCA2	8101	NM_000275.2		intron	GRCh37	28343594	28343594	Chr15(GRCh37):g.28343594G>A	p.?	p.?	1
rs7495174	15	28344238	OCA2	8101	NM_000275.2		intron	GRCh37	28344238	28344238	Chr15(GRCh37):g.28344238A>G	p.?	p.?	1
rs7497270	15	28344328	OCA2	8101	NM_000275.2		intron	GRCh37	28344328	28344328	Chr15(GRCh37):g.28344328C>T	p.?	p.?	1
rs41307122	15	28344557	OCA2	8101	NM_000275.2		upstream	GRCh37	28344557	28344557	Chr15(GRCh37):g.28344557A>G	p.=	p.=	1
	15	28344930	OCA2	8101	NM_000275.2		upstream	GRCh37	28344930	28344930	Chr15(GRCh37):g.28344930C>T	p.=	p.=	1
	15	28345752	OCA2	8101	NM_000275.2		upstream	GRCh37	28345752	28345752	Chr15(GRCh37):g.28345752G>A	p.=	p.=	1
rs58843292	15	28345931	OCA2	8101	NM_000275.2		upstream	GRCh37	28345931	28345931	Chr15(GRCh37):g.28345931G>A	p.=	p.=	1
rs62007493	15	28346024	OCA2	8101	NM_000275.2		upstream	GRCh37	28346024	28346024	Chr15(GRCh37):g.28346024T>C	p.=	p.=	1
rs4778244	15	28356349	HERC2	4868	NM_004667.4		3'UTR	GRCh37	28356349	28356349	Chr15(GRCh37):g.28356349G>A	p.?	p.?	93
rs1129038	15	28356859	HERC2	4868	NM_004667.4		3'UTR	GRCh37	28356859	28356859	Chr15(GRCh37):g.28356859C>T	p.?	p.?	93
rs77186129	15	28354877	HERC2	4868	NM_004667.4		downstream	GRCh37	28354877	28354877	Chr15(GRCh37):g.28354877A>G	p.=	p.=	93
rs7495755	15	28355655	HERC2	4868	NM_004667.4		downstream	GRCh37	28355655	28355655	Chr15(GRCh37):g.28355655T>C	p.=	p.=	93
	15	28355887	HERC2	4868	NM_004667.4		downstream	GRCh37	28355887	28355887	Chr15(GRCh37):g.28355887C>A	p.=	p.=	93
	15	28360639	HERC2	4868	NM_004667.4	missense	exon	GRCh37	28360639	28360639	Chr15(GRCh37):g.28360639T>G	p.Asn4553Thr	p.Asn4553Thr	89
	15	28360646	HERC2	4868	NM_004667.4	missense	exon	GRCh37	28360646	28360646	Chr15(GRCh37):g.28360646T>C	p.Ser4551Gly	p.Ser4551Gly	89
rs141441362	15	28419619	HERC2	4868	NM_004667.4	missense	exon	GRCh37	28419619	28419619	Chr15(GRCh37):g.28419619C>T	p.Val3327Met	p.Val3327Met	65
	15	28437216	HERC2	4868	NM_004667.4	missense	exon	GRCh37	28437216	28437216	Chr15(GRCh37):g.28437216C>A	p.Ser2781Ile	p.Ser2781Ile	53
	15	28447270	HERC2	4868	NM_004667.4	missense	exon	GRCh37	28447270	28447270	Chr15(GRCh37):g.28447270C>T	p.Ala2536Thr	p.Ala2536Thr	47
rs74005645	15	28447282	HERC2	4868	NM_004667.4	missense	exon	GRCh37	28447282	28447282	Chr15(GRCh37):g.28447282C>T	p.Val2532Met	p.Val2532Met	47
	15	28458914	HERC2	4868	NM_004667.4	missense	exon	GRCh37	28458914	28458914	Chr15(GRCh37):g.28458914C>T	p.Val2254Ile	p.Val2254Ile	42
	15	28458916	HERC2	4868	NM_004667.4	missense	exon	GRCh37	28458916	28458916	Chr15(GRCh37):g.28458916C>T	p.Arg2253His	p.Arg2253His	42
rs138059246	15	28459392	HERC2	4868	NM_004667.4	missense	exon	GRCh37	28459392	28459392	Chr15(GRCh37):g.28459392G>A	p.Arg2129Cys	p.Arg2129Cys	41
	15	28463635	HERC2	4868	NM_004667.4	missense	exon	GRCh37	28463635	28463635	Chr15(GRCh37):g.28463635A>G	p.Ser2010Pro	p.Ser2010Pro	38
	15	28463666	HERC2	4868	NM_004667.4	missense	exon	GRCh37	28463666	28463666	Chr15(GRCh37):g.28463666C>T	p.Met1999Ile	p.Met1999Ile	38
	15	28463670	HERC2	4868	NM_004667.4	missense	exon	GRCh37	28463670	28463670	Chr15(GRCh37):g.28463670C>T	p.Arg1998Gln	p.Arg1998Gln	38
	15	28463728	HERC2	4868	NM_004667.4	missense	exon	GRCh37	28463728	28463728	Chr15(GRCh37):g.28463728C>T	p.Gly1979Arg	p.Gly1979Arg	38
	15	28463734	HERC2	4868	NM_004667.4	missense	exon	GRCh37	28463734	28463734	Chr15(GRCh37):g.28463734A>G	p.Ser1977Pro	p.Ser1977Pro	38
	15	28467229	HERC2	4868	NM_004667.4	missense	exon	GRCh37	28467229	28467229	Chr15(GRCh37):g.28467229A>G	p.Met1866Thr	p.Met1866Thr	36
	15	28478292	HERC2	4868	NM_004667.4	missense	exon	GRCh37	28478292	28478292	Chr15(GRCh37):g.28478292C>T	p.Val1559Ile	p.Val1559Ile	30
	15	28499584	HERC2	4868	NM_004667.4	missense	exon	GRCh37	28499584	28499584	Chr15(GRCh37):g.28499584G>C	p.Ser984Arg	p.Ser984Arg	20
	15	28499622	HERC2	4868	NM_004667.4	missense	exon	GRCh37	28499622	28499622	Chr15(GRCh37):g.28499622C>A	p.Asp972Tyr	p.Asp972Tyr	20
	15	28499639	HERC2	4868	NM_004667.4	missense	exon	GRCh37	28499639	28499639	Chr15(GRCh37):g.28499639T>C	p.Gln966Arg	p.Gln966Arg	20
	15	28362196	HERC2	4868	NM_004667.4	synonymous	exon	GRCh37	28362196	28362196	Chr15(GRCh37):g.28362196G>A	p.=	p.Leu4459Leu	87
rs11636232	15	28386626	HERC2	4868	NM_004667.4	synonymous	exon	GRCh37	28386626	28386626	Chr15(GRCh37):g.28386626C>T	p.=	p.Gln3989Gln	78
rs1133496	15	28389880	HERC2	4868	NM_004667.4	synonymous	exon	GRCh37	28389880	28389880	Chr15(GRCh37):g.28389880G>A	p.=	p.Ser3693Ser	72
rs61756152	15	28412872	HERC2	4868	NM_004667.4	synonymous	exon	GRCh37	28412872	28412872	Chr15(GRCh37):g.28412872G>A	p.=	p.Ala3505Ala	68
rs148456855	15	28414668	HERC2	4868	NM_004667.4	synonymous	exon	GRCh37	28414668	28414668	Chr15(GRCh37):g.28414668T>C	p.=	p.Leu3397Leu	66
rs201182375	15	28419566	HERC2	4868	NM_004667.4	synonymous	exon	GRCh37	28419566	28419566	Chr15(GRCh37):g.28419566T>C	p.=	p.Arg3344Arg	65
rs142399136	15	28419587	HERC2	4868	NM_004667.4	synonymous	exon	GRCh37	28419587	28419587	Chr15(GRCh37):g.28419587G>A	p.=	p.Pro3337Pro	65
rs61756153	15	28422609	HERC2	4868	NM_004667.4	synonymous	exon	GRCh37	28422609	28422609	Chr15(GRCh37):g.28422609C>T	p.=	p.Ser3070Ser	60
rs9806328	15	28424100	HERC2	4868	NM_004667.4	synonymous	exon	GRCh37	28424100	28424100	Chr15(GRCh37):g.28424100C>T	p.=	p.Thr3032Thr	59
rs148503135	15	28460854	HERC2	4868	NM_004667.4	synonymous	exon	GRCh37	28460854	28460854	Chr15(GRCh37):g.28460854G>A	p.=	p.Gly2041Gly	39
	15	28463729	HERC2	4868	NM_004667.4	synonymous	exon	GRCh37	28463729	28463729	Chr15(GRCh37):g.28463729A>G	p.=	p.Ala1978Ala	38
rs147592737	15	28465605	HERC2	4868	NM_004667.4	synonymous	exon	GRCh37	28465605	28465605	Chr15(GRCh37):g.28465605A>G	p.=	p.Asp1946Asp	37
rs145855928	15	28465737	HERC2	4868	NM_004667.4	synonymous	exon	GRCh37	28465737	28465737	Chr15(GRCh37):g.28465737T>C	p.=	p.Gly1902Gly	37
	15	28465764	HERC2	4868	NM_004667.4	synonymous	exon	GRCh37	28465764	28465764	Chr15(GRCh37):g.28465764G>T	p.=	p.Arg1893Arg	37
	15	28467213	HERC2	4868	NM_004667.4	synonymous	exon	GRCh37	28467213	28467213	Chr15(GRCh37):g.28467213T>C	p.=	p.Thr1871Thr	36
	15	28473410	HERC2	4868	NM_004667.4	synonymous	exon	GRCh37	28473410	28473410	Chr15(GRCh37):g.28473410G>A	p.=	p.Leu1806Leu	35
rs61757160	15	28478323	HERC2	4868	NM_004667.4	synonymous	exon	GRCh37	28478323	28478323	Chr15(GRCh37):g.28478323T>C	p.=	p.Gln1548Gln	30
rs2525981	15	28478843	HERC2	4868	NM_004667.4	synonymous	exon	GRCh37	28478843	28478843	Chr15(GRCh37):g.28478843A>G	p.=	p.Leu1440Leu	28
rs149204675	15	28483809	HERC2	4868	NM_004667.4	synonymous	exon	GRCh37	28483809	28483809	Chr15(GRCh37):g.28483809G>A	p.=	p.Asp1229Asp	24
rs138520526	15	28499608	HERC2	4868	NM_004667.4	synonymous	exon	GRCh37	28499608	28499608	Chr15(GRCh37):g.28499608C>T	p.=	p.Ala976Ala	20
	15	28499653	HERC2	4868	NM_004667.4	synonymous	exon	GRCh37	28499653	28499653	Chr15(GRCh37):g.28499653G>T	p.=	p.Ala961Ala	20
rs200862998	15	28490712	HERC2	4868	NM_004667.4		intron	GRCh37	28490713	28490724	Chr15(GRCh37):g.28490713_28490724del	p.?	p.?	23
	15	28466745	HERC2	4868	NM_004667.4		intron	GRCh37	28466745	28466746	Chr15(GRCh37):g.28466745_28466746insAGACC	p.?	p.?	36
	15	28480574	HERC2	4868	NM_004667.4		intron	GRCh37	28480574	28480575	Chr15(GRCh37):g.28480574_28480575insTCGGCT	p.?	p.?	27
rs62007495	15	28357357	HERC2	4868	NM_004667.4		intron	GRCh37	28357357	28357357	Chr15(GRCh37):g.28357357G>C	p.?	p.?	93
	15	28357836	HERC2	4868	NM_004667.4		intron	GRCh37	28357836	28357836	Chr15(GRCh37):g.28357836C>G	p.?	p.?	92
	15	28358608	HERC2	4868	NM_004667.4		intron	GRCh37	28358608	28358608	Chr15(GRCh37):g.28358608T>C	p.?	p.?	91
	15	28359044	HERC2	4868	NM_004667.4		intron	GRCh37	28359044	28359044	Chr15(GRCh37):g.28359044A>C	p.?	p.?	91
rs12593929	15	28359258	HERC2	4868	NM_004667.4		intron	GRCh37	28359258	28359258	Chr15(GRCh37):g.28359258G>A	p.?	p.?	91
	15	28359426	HERC2	4868	NM_004667.4		intron	GRCh37	28359426	28359426	Chr15(GRCh37):g.28359426G>C	p.?	p.?	90
rs73379627	15	28359433	HERC2	4868	NM_004667.4		intron	GRCh37	28359433	28359433	Chr15(GRCh37):g.28359433T>C	p.?	p.?	90
	15	28359493	HERC2	4868	NM_004667.4		intron	GRCh37	28359493	28359493	Chr15(GRCh37):g.28359493C>A	p.?	p.?	90
	15	28359517	HERC2	4868	NM_004667.4		intron	GRCh37	28359517	28359517	Chr15(GRCh37):g.28359517C>A	p.?	p.?	90
rs7495441	15	28359744	HERC2	4868	NM_004667.4		intron	GRCh37	28359744	28359744	Chr15(GRCh37):g.28359744G>A	p.?	p.?	90
rs7497014	15	28360081	HERC2	4868	NM_004667.4		intron	GRCh37	28360081	28360081	Chr15(GRCh37):g.28360081T>C	p.?	p.?	90
	15	28360317	HERC2	4868	NM_004667.4		intron	GRCh37	28360317	28360317	Chr15(GRCh37):g.28360317C>T	p.?	p.?	89
	15	28360913	HERC2	4868	NM_004667.4		intron	GRCh37	28360913	28360913	Chr15(GRCh37):g.28360913G>A	p.?	p.?	89
rs6497270	15	28361040	HERC2	4868	NM_004667.4		intron	GRCh37	28361040	28361040	Chr15(GRCh37):g.28361040G>A	p.?	p.?	89
	15	28361060	HERC2	4868	NM_004667.4		intron	GRCh37	28361060	28361060	Chr15(GRCh37):g.28361060C>A	p.?	p.?	89
rs4778247	15	28361764	HERC2	4868	NM_004667.4		intron	GRCh37	28361764	28361764	Chr15(GRCh37):g.28361764C>T	p.?	p.?	88
rs74007958	15	28362029	HERC2	4868	NM_004667.4		intron	GRCh37	28362029	28362029	Chr15(GRCh37):g.28362029G>A	p.?	p.?	88
rs7495875	15	28362459	HERC2	4868	NM_004667.4		intron	GRCh37	28362459	28362459	Chr15(GRCh37):g.28362459G>A	p.?	p.?	87
	15	28363032	HERC2	4868	NM_004667.4		intron	GRCh37	28363032	28363032	Chr15(GRCh37):g.28363032A>G	p.?	p.?	87
rs7497403	15	28363189	HERC2	4868	NM_004667.4		intron	GRCh37	28363189	28363189	Chr15(GRCh37):g.28363189A>C	p.?	p.?	87
	15	28363326	HERC2	4868	NM_004667.4		intron	GRCh37	28363326	28363326	Chr15(GRCh37):g.28363326G>C	p.?	p.?	87
rs147075762	15	28364040	HERC2	4868	NM_004667.4		intron	GRCh37	28364040	28364040	Chr15(GRCh37):g.28364040G>A	p.?	p.?	87
rs7494942	15	28364059	HERC2	4868	NM_004667.4		intron	GRCh37	28364059	28364059	Chr15(GRCh37):g.28364059A>G	p.?	p.?	87
rs9707952	15	28364312	HERC2	4868	NM_004667.4		intron	GRCh37	28364312	28364312	Chr15(GRCh37):g.28364312C>T	p.?	p.?	87
rs12913692	15	28364392	HERC2	4868	NM_004667.4		intron	GRCh37	28364392	28364392	Chr15(GRCh37):g.28364392A>C	p.?	p.?	87
rs62007543	15	28364589	HERC2	4868	NM_004667.4		intron	GRCh37	28364589	28364589	Chr15(GRCh37):g.28364589G>A	p.?	p.?	86
rs139574599	15	28364804	HERC2	4868	NM_004667.4		intron	GRCh37	28364804	28364804	Chr15(GRCh37):g.28364804T>C	p.?	p.?	86
	15	28364851	HERC2	4868	NM_004667.4		intron	GRCh37	28364851	28364851	Chr15(GRCh37):g.28364851C>T	p.?	p.?	86
rs11074319	15	28364954	HERC2	4868	NM_004667.4		intron	GRCh37	28364954	28364954	Chr15(GRCh37):g.28364954G>A	p.?	p.?	86
rs6497271	15	28365431	HERC2	4868	NM_004667.4		intron	GRCh37	28365431	28365431	Chr15(GRCh37):g.28365431A>G	p.?	p.?	86
rs191109490	15	28365549	HERC2	4868	NM_004667.4		intron	GRCh37	28365549	28365549	Chr15(GRCh37):g.28365549A>C	p.?	p.?	86
rs12913832	15	28365618	HERC2	4868	NM_004667.4		intron	GRCh37	28365618	28365618	Chr15(GRCh37):g.28365618A>G	p.?	p.?	86
rs7183877	15	28365733	HERC2	4868	NM_004667.4		intron	GRCh37	28365733	28365733	Chr15(GRCh37):g.28365733C>A	p.?	p.?	86
rs6497272	15	28366190	HERC2	4868	NM_004667.4		intron	GRCh37	28366190	28366190	Chr15(GRCh37):g.28366190G>A	p.?	p.?	86
rs35615080	15	28366746	HERC2	4868	NM_004667.4		intron	GRCh37	28366746	28366746	Chr15(GRCh37):g.28366746G>A	p.?	p.?	86
	15	28366753	HERC2	4868	NM_004667.4		intron	GRCh37	28366753	28366753	Chr15(GRCh37):g.28366753A>C	p.?	p.?	86
rs11074320	15	28367196	HERC2	4868	NM_004667.4		intron	GRCh37	28367196	28367196	Chr15(GRCh37):g.28367196G>A	p.?	p.?	86
rs73379639	15	28367329	HERC2	4868	NM_004667.4		intron	GRCh37	28367329	28367329	Chr15(GRCh37):g.28367329C>T	p.?	p.?	86
rs11074321	15	28367351	HERC2	4868	NM_004667.4		intron	GRCh37	28367351	28367351	Chr15(GRCh37):g.28367351G>A	p.?	p.?	86
rs6497273	15	28368858	HERC2	4868	NM_004667.4		intron	GRCh37	28368858	28368858	Chr15(GRCh37):g.28368858G>A	p.?	p.?	85
rs11635884	15	28368969	HERC2	4868	NM_004667.4		intron	GRCh37	28368969	28368969	Chr15(GRCh37):g.28368969C>T	p.?	p.?	85
rs11074322	15	28368995	HERC2	4868	NM_004667.4		intron	GRCh37	28368995	28368995	Chr15(GRCh37):g.28368995C>T	p.?	p.?	85
	15	28369066	HERC2	4868	NM_004667.4		intron	GRCh37	28369066	28369066	Chr15(GRCh37):g.28369066G>A	p.?	p.?	85
rs77500635	15	28369557	HERC2	4868	NM_004667.4		intron	GRCh37	28369557	28369557	Chr15(GRCh37):g.28369557G>A	p.?	p.?	85
rs7169133	15	28369747	HERC2	4868	NM_004667.4		intron	GRCh37	28369747	28369747	Chr15(GRCh37):g.28369747C>T	p.?	p.?	85
	15	28369748	HERC2	4868	NM_004667.4		intron	GRCh37	28369748	28369748	Chr15(GRCh37):g.28369748C>A	p.?	p.?	85
rs6497274	15	28369923	HERC2	4868	NM_004667.4		intron	GRCh37	28369923	28369923	Chr15(GRCh37):g.28369923T>C	p.?	p.?	84
	15	28370047	HERC2	4868	NM_004667.4		intron	GRCh37	28370047	28370047	Chr15(GRCh37):g.28370047A>C	p.?	p.?	84
rs61585051	15	28370389	HERC2	4868	NM_004667.4		intron	GRCh37	28370389	28370389	Chr15(GRCh37):g.28370389C>T	p.?	p.?	84
rs12438034	15	28370554	HERC2	4868	NM_004667.4		intron	GRCh37	28370554	28370554	Chr15(GRCh37):g.28370554A>G	p.?	p.?	84
rs11074323	15	28370908	HERC2	4868	NM_004667.4		intron	GRCh37	28370908	28370908	Chr15(GRCh37):g.28370908C>A	p.?	p.?	84
rs11074324	15	28371068	HERC2	4868	NM_004667.4		intron	GRCh37	28371068	28371068	Chr15(GRCh37):g.28371068C>T	p.?	p.?	84
	15	28371330	HERC2	4868	NM_004667.4		intron	GRCh37	28371330	28371330	Chr15(GRCh37):g.28371330T>C	p.?	p.?	84
rs117007668	15	28371422	HERC2	4868	NM_004667.4		intron	GRCh37	28371422	28371422	Chr15(GRCh37):g.28371422G>A	p.?	p.?	84
rs7496305	15	28372445	HERC2	4868	NM_004667.4		intron	GRCh37	28372445	28372445	Chr15(GRCh37):g.28372445C>T	p.?	p.?	84
rs145048438	15	28372678	HERC2	4868	NM_004667.4		intron	GRCh37	28372678	28372678	Chr15(GRCh37):g.28372678C>A	p.?	p.?	84
rs149377534	15	28373227	HERC2	4868	NM_004667.4		intron	GRCh37	28373227	28373227	Chr15(GRCh37):g.28373227C>T	p.?	p.?	83
	15	28373230	HERC2	4868	NM_004667.4		intron	GRCh37	28373230	28373230	Chr15(GRCh37):g.28373230A>G	p.?	p.?	83
	15	28373231	HERC2	4868	NM_004667.4		intron	GRCh37	28373231	28373231	Chr15(GRCh37):g.28373231T>C	p.?	p.?	83
rs7495989	15	28373334	HERC2	4868	NM_004667.4		intron	GRCh37	28373334	28373334	Chr15(GRCh37):g.28373334T>C	p.?	p.?	83
rs3935591	15	28374012	HERC2	4868	NM_004667.4		intron	GRCh37	28374012	28374012	Chr15(GRCh37):g.28374012T>C	p.?	p.?	83
rs73379643	15	28374708	HERC2	4868	NM_004667.4		intron	GRCh37	28374708	28374708	Chr15(GRCh37):g.28374708C>T	p.?	p.?	83
rs7495599	15	28374919	HERC2	4868	NM_004667.4		intron	GRCh37	28374919	28374919	Chr15(GRCh37):g.28374919C>T	p.?	p.?	83
	15	28375225	HERC2	4868	NM_004667.4		intron	GRCh37	28375225	28375225	Chr15(GRCh37):g.28375225C>T	p.?	p.?	83
	15	28375254	HERC2	4868	NM_004667.4		intron	GRCh37	28375254	28375254	Chr15(GRCh37):g.28375254C>T	p.?	p.?	83
	15	28376778	HERC2	4868	NM_004667.4		intron	GRCh37	28376778	28376778	Chr15(GRCh37):g.28376778C>T	p.?	p.?	81
rs61266141	15	28376879	HERC2	4868	NM_004667.4		intron	GRCh37	28376879	28376879	Chr15(GRCh37):g.28376879G>A	p.?	p.?	81
rs4778140	15	28376910	HERC2	4868	NM_004667.4		intron	GRCh37	28376910	28376910	Chr15(GRCh37):g.28376910C>T	p.?	p.?	81
	15	28377748	HERC2	4868	NM_004667.4		intron	GRCh37	28377748	28377748	Chr15(GRCh37):g.28377748C>A	p.?	p.?	80
rs8025035	15	28377772	HERC2	4868	NM_004667.4		intron	GRCh37	28377772	28377772	Chr15(GRCh37):g.28377772C>T	p.?	p.?	80
rs141212514	15	28377998	HERC2	4868	NM_004667.4		intron	GRCh37	28377998	28377998	Chr15(GRCh37):g.28377998T>C	p.?	p.?	80
rs4778141	15	28378122	HERC2	4868	NM_004667.4		intron	GRCh37	28378122	28378122	Chr15(GRCh37):g.28378122T>G	p.?	p.?	80
rs8031458	15	28379073	HERC2	4868	NM_004667.4		intron	GRCh37	28379073	28379073	Chr15(GRCh37):g.28379073C>T	p.?	p.?	80
	15	28379302	HERC2	4868	NM_004667.4		intron	GRCh37	28379302	28379302	Chr15(GRCh37):g.28379302T>C	p.?	p.?	79
rs116886437	15	28379735	HERC2	4868	NM_004667.4		intron	GRCh37	28379735	28379735	Chr15(GRCh37):g.28379735C>A	p.?	p.?	79
rs6497278	15	28380021	HERC2	4868	NM_004667.4		intron	GRCh37	28380021	28380021	Chr15(GRCh37):g.28380021A>G	p.?	p.?	79
rs75165924	15	28380258	HERC2	4868	NM_004667.4		intron	GRCh37	28380258	28380258	Chr15(GRCh37):g.28380258C>T	p.?	p.?	79
rs6497280	15	28380312	HERC2	4868	NM_004667.4		intron	GRCh37	28380312	28380312	Chr15(GRCh37):g.28380312C>T	p.?	p.?	79
rs150755150	15	28380317	HERC2	4868	NM_004667.4		intron	GRCh37	28380317	28380317	Chr15(GRCh37):g.28380317G>A	p.?	p.?	79
rs4778249	15	28380518	HERC2	4868	NM_004667.4		intron	GRCh37	28380518	28380518	Chr15(GRCh37):g.28380518T>A	p.?	p.?	79
	15	28381134	HERC2	4868	NM_004667.4		intron	GRCh37	28381134	28381134	Chr15(GRCh37):g.28381134C>A	p.?	p.?	79
rs8041145	15	28381261	HERC2	4868	NM_004667.4		intron	GRCh37	28381261	28381261	Chr15(GRCh37):g.28381261A>C	p.?	p.?	79
rs61368565	15	28381381	HERC2	4868	NM_004667.4		intron	GRCh37	28381381	28381381	Chr15(GRCh37):g.28381381G>A	p.?	p.?	79
rs11074325	15	28381467	HERC2	4868	NM_004667.4		intron	GRCh37	28381467	28381467	Chr15(GRCh37):g.28381467G>A	p.?	p.?	79
rs10852220	15	28381469	HERC2	4868	NM_004667.4		intron	GRCh37	28381469	28381469	Chr15(GRCh37):g.28381469A>G	p.?	p.?	79
rs61266109	15	28381536	HERC2	4868	NM_004667.4		intron	GRCh37	28381536	28381536	Chr15(GRCh37):g.28381536T>C	p.?	p.?	79
rs60107275	15	28381537	HERC2	4868	NM_004667.4		intron	GRCh37	28381537	28381537	Chr15(GRCh37):g.28381537G>A	p.?	p.?	79
rs8033755	15	28381546	HERC2	4868	NM_004667.4		intron	GRCh37	28381546	28381546	Chr15(GRCh37):g.28381546C>A	p.?	p.?	79
rs74005609	15	28381565	HERC2	4868	NM_004667.4		intron	GRCh37	28381565	28381565	Chr15(GRCh37):g.28381565C>T	p.?	p.?	79
rs28564562	15	28381572	HERC2	4868	NM_004667.4		intron	GRCh37	28381572	28381572	Chr15(GRCh37):g.28381572G>T	p.?	p.?	79
rs8033952	15	28381723	HERC2	4868	NM_004667.4		intron	GRCh37	28381723	28381723	Chr15(GRCh37):g.28381723C>A	p.?	p.?	79
rs73379651	15	28381812	HERC2	4868	NM_004667.4		intron	GRCh37	28381812	28381812	Chr15(GRCh37):g.28381812C>G	p.?	p.?	79
	15	28381835	HERC2	4868	NM_004667.4		intron	GRCh37	28381835	28381835	Chr15(GRCh37):g.28381835G>C	p.?	p.?	79
	15	28381929	HERC2	4868	NM_004667.4		intron	GRCh37	28381929	28381929	Chr15(GRCh37):g.28381929T>A	p.?	p.?	79
rs28670140	15	28382191	HERC2	4868	NM_004667.4		intron	GRCh37	28382191	28382191	Chr15(GRCh37):g.28382191A>G	p.?	p.?	79
rs4778142	15	28382507	HERC2	4868	NM_004667.4		intron	GRCh37	28382507	28382507	Chr15(GRCh37):g.28382507T>C	p.?	p.?	79
rs76141351	15	28382759	HERC2	4868	NM_004667.4		intron	GRCh37	28382759	28382759	Chr15(GRCh37):g.28382759C>T	p.?	p.?	79
rs4778252	15	28382772	HERC2	4868	NM_004667.4		intron	GRCh37	28382772	28382772	Chr15(GRCh37):g.28382772C>T	p.?	p.?	79
rs7167160	15	28383028	HERC2	4868	NM_004667.4		intron	GRCh37	28383028	28383028	Chr15(GRCh37):g.28383028G>A	p.?	p.?	79
	15	28383528	HERC2	4868	NM_004667.4		intron	GRCh37	28383528	28383528	Chr15(GRCh37):g.28383528G>A	p.?	p.?	79
rs7403279	15	28383565	HERC2	4868	NM_004667.4		intron	GRCh37	28383565	28383565	Chr15(GRCh37):g.28383565T>C	p.?	p.?	79
rs146600895	15	28383806	HERC2	4868	NM_004667.4		intron	GRCh37	28383806	28383806	Chr15(GRCh37):g.28383806T>C	p.?	p.?	78
rs192450449	15	28383839	HERC2	4868	NM_004667.4		intron	GRCh37	28383839	28383839	Chr15(GRCh37):g.28383839C>T	p.?	p.?	78
rs6497282	15	28384261	HERC2	4868	NM_004667.4		intron	GRCh37	28384261	28384261	Chr15(GRCh37):g.28384261C>T	p.?	p.?	78
rs7402990	15	28384491	HERC2	4868	NM_004667.4		intron	GRCh37	28384491	28384491	Chr15(GRCh37):g.28384491G>A	p.?	p.?	78
	15	28384533	HERC2	4868	NM_004667.4		intron	GRCh37	28384533	28384533	Chr15(GRCh37):g.28384533A>C	p.?	p.?	78
rs73379655	15	28384678	HERC2	4868	NM_004667.4		intron	GRCh37	28384678	28384678	Chr15(GRCh37):g.28384678G>A	p.?	p.?	78
	15	28384711	HERC2	4868	NM_004667.4		intron	GRCh37	28384711	28384711	Chr15(GRCh37):g.28384711G>A	p.?	p.?	78
rs11857135	15	28384923	HERC2	4868	NM_004667.4		intron	GRCh37	28384923	28384923	Chr15(GRCh37):g.28384923T>C	p.?	p.?	78
	15	28385277	HERC2	4868	NM_004667.4		intron	GRCh37	28385277	28385277	Chr15(GRCh37):g.28385277T>G	p.?	p.?	78
rs113294881	15	28388194	HERC2	4868	NM_004667.4		intron	GRCh37	28388194	28388194	Chr15(GRCh37):g.28388194C>T	p.?	p.?	75
rs56013620	15	28388274	HERC2	4868	NM_004667.4		intron	GRCh37	28388274	28388274	Chr15(GRCh37):g.28388274G>A	p.?	p.?	75
	15	28388657	HERC2	4868	NM_004667.4		intron	GRCh37	28388657	28388657	Chr15(GRCh37):g.28388657A>G	p.?	p.?	74
	15	28388663	HERC2	4868	NM_004667.4		intron	GRCh37	28388663	28388663	Chr15(GRCh37):g.28388663G>A	p.?	p.?	74
	15	28388667	HERC2	4868	NM_004667.4		intron	GRCh37	28388667	28388667	Chr15(GRCh37):g.28388667A>C	p.?	p.?	74
	15	28388672	HERC2	4868	NM_004667.4		intron	GRCh37	28388672	28388672	Chr15(GRCh37):g.28388672A>C	p.?	p.?	74
	15	28388676	HERC2	4868	NM_004667.4		intron	GRCh37	28388676	28388676	Chr15(GRCh37):g.28388676T>C	p.?	p.?	74
	15	28388681	HERC2	4868	NM_004667.4		intron	GRCh37	28388681	28388681	Chr15(GRCh37):g.28388681G>C	p.?	p.?	74
	15	28388686	HERC2	4868	NM_004667.4		intron	GRCh37	28388686	28388686	Chr15(GRCh37):g.28388686A>C	p.?	p.?	74
	15	28388689	HERC2	4868	NM_004667.4		intron	GRCh37	28388689	28388689	Chr15(GRCh37):g.28388689T>G	p.?	p.?	74
rs72714137	15	28389171	HERC2	4868	NM_004667.4		intron	GRCh37	28389171	28389171	Chr15(GRCh37):g.28389171G>A	p.?	p.?	74
rs7403363	15	28389508	HERC2	4868	NM_004667.4		intron	GRCh37	28389508	28389508	Chr15(GRCh37):g.28389508C>T	p.?	p.?	73
rs140798342	15	28389676	HERC2	4868	NM_004667.4		intron	GRCh37	28389676	28389676	Chr15(GRCh37):g.28389676G>A	p.?	p.?	72
rs144571647	15	28389678	HERC2	4868	NM_004667.4		intron	GRCh37	28389678	28389678	Chr15(GRCh37):g.28389678A>G	p.?	p.?	72
rs146902740	15	28390421	HERC2	4868	NM_004667.4		intron	GRCh37	28390421	28390421	Chr15(GRCh37):g.28390421G>A	p.?	p.?	72
rs139302358	15	28390563	HERC2	4868	NM_004667.4		intron	GRCh37	28390563	28390563	Chr15(GRCh37):g.28390563G>T	p.?	p.?	72
rs9989342	15	28390589	HERC2	4868	NM_004667.4		intron	GRCh37	28390589	28390589	Chr15(GRCh37):g.28390589A>C	p.?	p.?	72
rs8024526	15	28390665	HERC2	4868	NM_004667.4		intron	GRCh37	28390665	28390665	Chr15(GRCh37):g.28390665C>G	p.?	p.?	72
rs12901047	15	28390926	HERC2	4868	NM_004667.4		intron	GRCh37	28390926	28390926	Chr15(GRCh37):g.28390926T>A	p.?	p.?	71
	15	28391248	HERC2	4868	NM_004667.4		intron	GRCh37	28391248	28391248	Chr15(GRCh37):g.28391248C>A	p.?	p.?	71
	15	28391758	HERC2	4868	NM_004667.4		intron	GRCh37	28391758	28391758	Chr15(GRCh37):g.28391758C>T	p.?	p.?	71
	15	28391759	HERC2	4868	NM_004667.4		intron	GRCh37	28391759	28391759	Chr15(GRCh37):g.28391759A>C	p.?	p.?	71
rs59120423	15	28391821	HERC2	4868	NM_004667.4		intron	GRCh37	28391821	28391821	Chr15(GRCh37):g.28391821G>A	p.?	p.?	71
rs200004044	15	28392471	HERC2	4868	NM_004667.4		intron	GRCh37	28392471	28392471	Chr15(GRCh37):g.28392471C>A	p.?	p.?	71
rs73379659	15	28392493	HERC2	4868	NM_004667.4		intron	GRCh37	28392493	28392493	Chr15(GRCh37):g.28392493G>A	p.?	p.?	71
rs7403383	15	28392714	HERC2	4868	NM_004667.4		intron	GRCh37	28392714	28392714	Chr15(GRCh37):g.28392714T>C	p.?	p.?	71
rs74214947	15	28392999	HERC2	4868	NM_004667.4		intron	GRCh37	28392999	28392999	Chr15(GRCh37):g.28392999C>G	p.?	p.?	71
	15	28393198	HERC2	4868	NM_004667.4		intron	GRCh37	28393198	28393198	Chr15(GRCh37):g.28393198G>A	p.?	p.?	71
	15	28393204	HERC2	4868	NM_004667.4		intron	GRCh37	28393204	28393204	Chr15(GRCh37):g.28393204T>A	p.?	p.?	71
	15	28393207	HERC2	4868	NM_004667.4		intron	GRCh37	28393207	28393207	Chr15(GRCh37):g.28393207G>A	p.?	p.?	71
	15	28393210	HERC2	4868	NM_004667.4		intron	GRCh37	28393210	28393210	Chr15(GRCh37):g.28393210T>A	p.?	p.?	71
	15	28393213	HERC2	4868	NM_004667.4		intron	GRCh37	28393213	28393213	Chr15(GRCh37):g.28393213G>A	p.?	p.?	71
	15	28393214	HERC2	4868	NM_004667.4		intron	GRCh37	28393214	28393214	Chr15(GRCh37):g.28393214G>A	p.?	p.?	71
	15	28393217	HERC2	4868	NM_004667.4		intron	GRCh37	28393217	28393217	Chr15(GRCh37):g.28393217C>A	p.?	p.?	71
	15	28393222	HERC2	4868	NM_004667.4		intron	GRCh37	28393222	28393222	Chr15(GRCh37):g.28393222T>A	p.?	p.?	71
rs111232039	15	28393937	HERC2	4868	NM_004667.4		intron	GRCh37	28393937	28393937	Chr15(GRCh37):g.28393937G>A	p.?	p.?	71
rs8029149	15	28394074	HERC2	4868	NM_004667.4		intron	GRCh37	28394074	28394074	Chr15(GRCh37):g.28394074T>C	p.?	p.?	71
rs34261044	15	28394226	HERC2	4868	NM_004667.4		intron	GRCh37	28394226	28394226	Chr15(GRCh37):g.28394226G>A	p.?	p.?	71
rs73379661	15	28394251	HERC2	4868	NM_004667.4		intron	GRCh37	28394251	28394251	Chr15(GRCh37):g.28394251C>T	p.?	p.?	71
rs117505242	15	28394427	HERC2	4868	NM_004667.4		intron	GRCh37	28394427	28394427	Chr15(GRCh37):g.28394427C>T	p.?	p.?	71
rs73379664	15	28394829	HERC2	4868	NM_004667.4		intron	GRCh37	28394829	28394829	Chr15(GRCh37):g.28394829G>A	p.?	p.?	70
rs55685709	15	28395144	HERC2	4868	NM_004667.4		intron	GRCh37	28395144	28395144	Chr15(GRCh37):g.28395144A>G	p.?	p.?	70
rs58793311	15	28395398	HERC2	4868	NM_004667.4		intron	GRCh37	28395398	28395398	Chr15(GRCh37):g.28395398G>A	p.?	p.?	70
rs28690115	15	28396144	HERC2	4868	NM_004667.4		intron	GRCh37	28396144	28396144	Chr15(GRCh37):g.28396144T>C	p.?	p.?	70
rs7496228	15	28396189	HERC2	4868	NM_004667.4		intron	GRCh37	28396189	28396189	Chr15(GRCh37):g.28396189G>C	p.?	p.?	70
rs12915877	15	28396894	HERC2	4868	NM_004667.4		intron	GRCh37	28396894	28396894	Chr15(GRCh37):g.28396894G>T	p.?	p.?	70
	15	28396992	HERC2	4868	NM_004667.4		intron	GRCh37	28396992	28396992	Chr15(GRCh37):g.28396992C>A	p.?	p.?	70
rs58523311	15	28397034	HERC2	4868	NM_004667.4		intron	GRCh37	28397034	28397034	Chr15(GRCh37):g.28397034T>C	p.?	p.?	70
rs80135655	15	28397281	HERC2	4868	NM_004667.4		intron	GRCh37	28397281	28397281	Chr15(GRCh37):g.28397281G>A	p.?	p.?	70
rs7165158	15	28397812	HERC2	4868	NM_004667.4		intron	GRCh37	28397812	28397812	Chr15(GRCh37):g.28397812A>G	p.?	p.?	70
rs141776886	15	28398298	HERC2	4868	NM_004667.4		intron	GRCh37	28398298	28398298	Chr15(GRCh37):g.28398298G>A	p.?	p.?	70
	15	28398412	HERC2	4868	NM_004667.4		intron	GRCh37	28398412	28398412	Chr15(GRCh37):g.28398412T>C	p.?	p.?	70
	15	28398413	HERC2	4868	NM_004667.4		intron	GRCh37	28398413	28398413	Chr15(GRCh37):g.28398413C>T	p.?	p.?	70
	15	28398414	HERC2	4868	NM_004667.4		intron	GRCh37	28398414	28398414	Chr15(GRCh37):g.28398414A>G	p.?	p.?	70
rs144252804	15	28398790	HERC2	4868	NM_004667.4		intron	GRCh37	28398790	28398790	Chr15(GRCh37):g.28398790C>G	p.?	p.?	70
rs74707290	15	28399874	HERC2	4868	NM_004667.4		intron	GRCh37	28399874	28399874	Chr15(GRCh37):g.28399874T>C	p.?	p.?	70
rs79476584	15	28399931	HERC2	4868	NM_004667.4		intron	GRCh37	28399931	28399931	Chr15(GRCh37):g.28399931C>A	p.?	p.?	70
rs189893622	15	28400060	HERC2	4868	NM_004667.4		intron	GRCh37	28400060	28400060	Chr15(GRCh37):g.28400060C>A	p.?	p.?	70
rs10163184	15	28400361	HERC2	4868	NM_004667.4		intron	GRCh37	28400361	28400361	Chr15(GRCh37):g.28400361A>G	p.?	p.?	70
	15	28400425	HERC2	4868	NM_004667.4		intron	GRCh37	28400425	28400425	Chr15(GRCh37):g.28400425C>A	p.?	p.?	70
rs147343529	15	28401889	HERC2	4868	NM_004667.4		intron	GRCh37	28401889	28401889	Chr15(GRCh37):g.28401889T>G	p.?	p.?	70
rs137897453	15	28405227	HERC2	4868	NM_004667.4		intron	GRCh37	28405227	28405227	Chr15(GRCh37):g.28405227C>T	p.?	p.?	69
	15	28406150	HERC2	4868	NM_004667.4		intron	GRCh37	28406150	28406150	Chr15(GRCh37):g.28406150A>G	p.?	p.?	69
rs7163356	15	28407454	HERC2	4868	NM_004667.4		intron	GRCh37	28407454	28407454	Chr15(GRCh37):g.28407454G>A	p.?	p.?	69
	15	28408181	HERC2	4868	NM_004667.4		intron	GRCh37	28408181	28408181	Chr15(GRCh37):g.28408181G>A	p.?	p.?	69
rs12916300	15	28410491	HERC2	4868	NM_004667.4		intron	GRCh37	28410491	28410491	Chr15(GRCh37):g.28410491C>T	p.?	p.?	69
rs12916300	15	28410491	HERC2	4868	NM_004667.4		intron	GRCh37	28410491	28410491	Chr15(GRCh37):g.28410491C>T	p.?	p.?	69
rs28653336	15	28410620	HERC2	4868	NM_004667.4		intron	GRCh37	28410620	28410620	Chr15(GRCh37):g.28410620T>C	p.?	p.?	69
rs7180735	15	28411000	HERC2	4868	NM_004667.4		intron	GRCh37	28411000	28411000	Chr15(GRCh37):g.28411000A>G	p.?	p.?	68
	15	28411208	HERC2	4868	NM_004667.4		intron	GRCh37	28411208	28411208	Chr15(GRCh37):g.28411208T>C	p.?	p.?	68
	15	28411215	HERC2	4868	NM_004667.4		intron	GRCh37	28411215	28411215	Chr15(GRCh37):g.28411215A>G	p.?	p.?	68
rs76512054	15	28412347	HERC2	4868	NM_004667.4		intron	GRCh37	28412347	28412347	Chr15(GRCh37):g.28412347T>G	p.?	p.?	68
rs8043281	15	28412447	HERC2	4868	NM_004667.4		intron	GRCh37	28412447	28412447	Chr15(GRCh37):g.28412447G>A	p.?	p.?	68
	15	28412676	HERC2	4868	NM_004667.4		intron	GRCh37	28412676	28412676	Chr15(GRCh37):g.28412676G>C	p.?	p.?	68
rs139271571	15	28413389	HERC2	4868	NM_004667.4		intron	GRCh37	28413389	28413389	Chr15(GRCh37):g.28413389C>T	p.?	p.?	67
rs55907941	15	28414492	HERC2	4868	NM_004667.4		intron	GRCh37	28414492	28414492	Chr15(GRCh37):g.28414492T>A	p.?	p.?	66
rs76517692	15	28415422	HERC2	4868	NM_004667.4		intron	GRCh37	28415422	28415422	Chr15(GRCh37):g.28415422A>G	p.?	p.?	66
rs7180935	15	28415850	HERC2	4868	NM_004667.4		intron	GRCh37	28415850	28415850	Chr15(GRCh37):g.28415850C>T	p.?	p.?	66
	15	28416005	HERC2	4868	NM_004667.4		intron	GRCh37	28416005	28416005	Chr15(GRCh37):g.28416005G>A	p.?	p.?	66
rs7497759	15	28416205	HERC2	4868	NM_004667.4		intron	GRCh37	28416205	28416205	Chr15(GRCh37):g.28416205C>T	p.?	p.?	66
rs7495114	15	28416300	HERC2	4868	NM_004667.4		intron	GRCh37	28416300	28416300	Chr15(GRCh37):g.28416300G>A	p.?	p.?	66
rs11074326	15	28416427	HERC2	4868	NM_004667.4		intron	GRCh37	28416427	28416427	Chr15(GRCh37):g.28416427T>C	p.?	p.?	66
	15	28416680	HERC2	4868	NM_004667.4		intron	GRCh37	28416680	28416680	Chr15(GRCh37):g.28416680T>G	p.?	p.?	66
rs61511707	15	28416913	HERC2	4868	NM_004667.4		intron	GRCh37	28416913	28416913	Chr15(GRCh37):g.28416913A>G	p.?	p.?	66
rs8039560	15	28417093	HERC2	4868	NM_004667.4		intron	GRCh37	28417093	28417093	Chr15(GRCh37):g.28417093T>C	p.?	p.?	66
rs8034699	15	28417150	HERC2	4868	NM_004667.4		intron	GRCh37	28417150	28417150	Chr15(GRCh37):g.28417150A>G	p.?	p.?	66
	15	28417203	HERC2	4868	NM_004667.4		intron	GRCh37	28417203	28417203	Chr15(GRCh37):g.28417203G>A	p.?	p.?	65
rs147247785	15	28417595	HERC2	4868	NM_004667.4		intron	GRCh37	28417595	28417595	Chr15(GRCh37):g.28417595T>C	p.?	p.?	65
	15	28418019	HERC2	4868	NM_004667.4		intron	GRCh37	28418019	28418019	Chr15(GRCh37):g.28418019C>A	p.?	p.?	65
rs62008729	15	28418286	HERC2	4868	NM_004667.4		intron	GRCh37	28418286	28418286	Chr15(GRCh37):g.28418286C>T	p.?	p.?	65
rs6497283	15	28418336	HERC2	4868	NM_004667.4		intron	GRCh37	28418336	28418336	Chr15(GRCh37):g.28418336G>A	p.?	p.?	65
	15	28418361	HERC2	4868	NM_004667.4		intron	GRCh37	28418361	28418361	Chr15(GRCh37):g.28418361C>T	p.?	p.?	65
	15	28418365	HERC2	4868	NM_004667.4		intron	GRCh37	28418365	28418365	Chr15(GRCh37):g.28418365G>A	p.?	p.?	65
	15	28418441	HERC2	4868	NM_004667.4		intron	GRCh37	28418441	28418441	Chr15(GRCh37):g.28418441T>C	p.?	p.?	65
rs201338972	15	28418549	HERC2	4868	NM_004667.4		intron	GRCh37	28418549	28418549	Chr15(GRCh37):g.28418549C>T	p.?	p.?	65
	15	28418562	HERC2	4868	NM_004667.4		intron	GRCh37	28418562	28418562	Chr15(GRCh37):g.28418562A>G	p.?	p.?	65
rs76309464	15	28418650	HERC2	4868	NM_004667.4		intron	GRCh37	28418650	28418650	Chr15(GRCh37):g.28418650C>A	p.?	p.?	65
rs79489815	15	28418665	HERC2	4868	NM_004667.4		intron	GRCh37	28418665	28418665	Chr15(GRCh37):g.28418665T>C	p.?	p.?	65
	15	28418687	HERC2	4868	NM_004667.4		intron	GRCh37	28418687	28418687	Chr15(GRCh37):g.28418687A>G	p.?	p.?	65
rs148348282	15	28418710	HERC2	4868	NM_004667.4		intron	GRCh37	28418710	28418710	Chr15(GRCh37):g.28418710C>T	p.?	p.?	65
rs141546380	15	28418711	HERC2	4868	NM_004667.4		intron	GRCh37	28418711	28418711	Chr15(GRCh37):g.28418711A>G	p.?	p.?	65
rs150456865	15	28418714	HERC2	4868	NM_004667.4		intron	GRCh37	28418714	28418714	Chr15(GRCh37):g.28418714A>G	p.?	p.?	65
rs138515312	15	28418743	HERC2	4868	NM_004667.4		intron	GRCh37	28418743	28418743	Chr15(GRCh37):g.28418743A>C	p.?	p.?	65
	15	28418772	HERC2	4868	NM_004667.4		intron	GRCh37	28418772	28418772	Chr15(GRCh37):g.28418772C>A	p.?	p.?	65
	15	28418774	HERC2	4868	NM_004667.4		intron	GRCh37	28418774	28418774	Chr15(GRCh37):g.28418774C>G	p.?	p.?	65
	15	28418850	HERC2	4868	NM_004667.4		intron	GRCh37	28418850	28418850	Chr15(GRCh37):g.28418850G>A	p.?	p.?	65
rs7164058	15	28418857	HERC2	4868	NM_004667.4		intron	GRCh37	28418857	28418857	Chr15(GRCh37):g.28418857A>G	p.?	p.?	65
rs35946704	15	28419048	HERC2	4868	NM_004667.4		intron	GRCh37	28419048	28419048	Chr15(GRCh37):g.28419048T>G	p.?	p.?	65
	15	28419113	HERC2	4868	NM_004667.4		intron	GRCh37	28419113	28419113	Chr15(GRCh37):g.28419113A>G	p.?	p.?	65
rs28561443	15	28419148	HERC2	4868	NM_004667.4		intron	GRCh37	28419148	28419148	Chr15(GRCh37):g.28419148A>G	p.?	p.?	65
rs78897550	15	28419261	HERC2	4868	NM_004667.4		intron	GRCh37	28419261	28419261	Chr15(GRCh37):g.28419261T>G	p.?	p.?	65
rs72714141	15	28419290	HERC2	4868	NM_004667.4		intron	GRCh37	28419290	28419290	Chr15(GRCh37):g.28419290C>T	p.?	p.?	65
rs112483884	15	28419330	HERC2	4868	NM_004667.4		intron	GRCh37	28419330	28419330	Chr15(GRCh37):g.28419330T>C	p.?	p.?	65
rs112563047	15	28419362	HERC2	4868	NM_004667.4		intron	GRCh37	28419362	28419362	Chr15(GRCh37):g.28419362T>C	p.?	p.?	65
	15	28419378	HERC2	4868	NM_004667.4		intron	GRCh37	28419378	28419378	Chr15(GRCh37):g.28419378T>C	p.?	p.?	65
rs58358300	15	28419393	HERC2	4868	NM_004667.4		intron	GRCh37	28419393	28419393	Chr15(GRCh37):g.28419393A>C	p.?	p.?	65
	15	28419526	HERC2	4868	NM_004667.4		intron	GRCh37	28419526	28419526	Chr15(GRCh37):g.28419526A>G	p.?	p.?	65
	15	28419863	HERC2	4868	NM_004667.4		intron	GRCh37	28419863	28419863	Chr15(GRCh37):g.28419863G>A	p.?	p.?	65
rs57079108	15	28419974	HERC2	4868	NM_004667.4		intron	GRCh37	28419974	28419974	Chr15(GRCh37):g.28419974C>T	p.?	p.?	65
rs73379676	15	28420614	HERC2	4868	NM_004667.4		intron	GRCh37	28420614	28420614	Chr15(GRCh37):g.28420614C>T	p.?	p.?	64
rs4932608	15	28421321	HERC2	4868	NM_004667.4		intron	GRCh37	28421321	28421321	Chr15(GRCh37):g.28421321T>A	p.?	p.?	63
rs6497284	15	28422026	HERC2	4868	NM_004667.4		intron	GRCh37	28422026	28422026	Chr15(GRCh37):g.28422026T>C	p.?	p.?	61
rs73362603	15	28422471	HERC2	4868	NM_004667.4		intron	GRCh37	28422471	28422471	Chr15(GRCh37):g.28422471C>G	p.?	p.?	60
rs151147091	15	28422486	HERC2	4868	NM_004667.4		intron	GRCh37	28422486	28422486	Chr15(GRCh37):g.28422486T>C	p.?	p.?	60
rs140162856	15	28422517	HERC2	4868	NM_004667.4		intron	GRCh37	28422517	28422517	Chr15(GRCh37):g.28422517C>G	p.?	p.?	60
rs34662382	15	28422540	HERC2	4868	NM_004667.4		intron	GRCh37	28422540	28422540	Chr15(GRCh37):g.28422540A>G	p.?	p.?	60
rs58164482	15	28422819	HERC2	4868	NM_004667.4		intron	GRCh37	28422819	28422819	Chr15(GRCh37):g.28422819C>T	p.?	p.?	60
	15	28422913	HERC2	4868	NM_004667.4		intron	GRCh37	28422913	28422913	Chr15(GRCh37):g.28422913T>G	p.?	p.?	60
rs185441708	15	28423097	HERC2	4868	NM_004667.4		intron	GRCh37	28423097	28423097	Chr15(GRCh37):g.28423097G>C	p.?	p.?	60
rs59147074	15	28423335	HERC2	4868	NM_004667.4		intron	GRCh37	28423335	28423335	Chr15(GRCh37):g.28423335C>T	p.?	p.?	60
	15	28423702	HERC2	4868	NM_004667.4		intron	GRCh37	28423702	28423702	Chr15(GRCh37):g.28423702G>A	p.?	p.?	59
	15	28423731	HERC2	4868	NM_004667.4		intron	GRCh37	28423731	28423731	Chr15(GRCh37):g.28423731T>C	p.?	p.?	59
rs8029695	15	28425089	HERC2	4868	NM_004667.4		intron	GRCh37	28425089	28425089	Chr15(GRCh37):g.28425089A>G	p.?	p.?	58
	15	28425321	HERC2	4868	NM_004667.4		intron	GRCh37	28425321	28425321	Chr15(GRCh37):g.28425321C>A	p.?	p.?	58
rs9806503	15	28425771	HERC2	4868	NM_004667.4		intron	GRCh37	28425771	28425771	Chr15(GRCh37):g.28425771G>T	p.?	p.?	58
rs72714142	15	28426815	HERC2	4868	NM_004667.4		intron	GRCh37	28426815	28426815	Chr15(GRCh37):g.28426815C>A	p.?	p.?	57
	15	28427668	HERC2	4868	NM_004667.4		intron	GRCh37	28427668	28427668	Chr15(GRCh37):g.28427668C>T	p.?	p.?	57
rs73362608	15	28427801	HERC2	4868	NM_004667.4		intron	GRCh37	28427801	28427801	Chr15(GRCh37):g.28427801A>T	p.?	p.?	57
rs12591531	15	28427916	HERC2	4868	NM_004667.4		intron	GRCh37	28427916	28427916	Chr15(GRCh37):g.28427916G>A	p.?	p.?	57
rs73362609	15	28427970	HERC2	4868	NM_004667.4		intron	GRCh37	28427970	28427970	Chr15(GRCh37):g.28427970G>A	p.?	p.?	57
rs7170852	15	28427986	HERC2	4868	NM_004667.4		intron	GRCh37	28427986	28427986	Chr15(GRCh37):g.28427986T>A	p.?	p.?	57
rs117759466	15	28428286	HERC2	4868	NM_004667.4		intron	GRCh37	28428286	28428286	Chr15(GRCh37):g.28428286C>T	p.?	p.?	57
rs181054971	15	28428776	HERC2	4868	NM_004667.4		intron	GRCh37	28428776	28428776	Chr15(GRCh37):g.28428776G>A	p.?	p.?	57
rs12592282	15	28429273	HERC2	4868	NM_004667.4		intron	GRCh37	28429273	28429273	Chr15(GRCh37):g.28429273G>A	p.?	p.?	57
rs191538419	15	28429877	HERC2	4868	NM_004667.4		intron	GRCh37	28429877	28429877	Chr15(GRCh37):g.28429877G>A	p.?	p.?	56
	15	28430072	HERC2	4868	NM_004667.4		intron	GRCh37	28430072	28430072	Chr15(GRCh37):g.28430072G>A	p.?	p.?	56
	15	28430087	HERC2	4868	NM_004667.4		intron	GRCh37	28430087	28430087	Chr15(GRCh37):g.28430087G>T	p.?	p.?	56
	15	28430094	HERC2	4868	NM_004667.4		intron	GRCh37	28430094	28430094	Chr15(GRCh37):g.28430094C>A	p.?	p.?	56
	15	28430350	HERC2	4868	NM_004667.4		intron	GRCh37	28430350	28430350	Chr15(GRCh37):g.28430350C>T	p.?	p.?	56
rs61335644	15	28430358	HERC2	4868	NM_004667.4		intron	GRCh37	28430358	28430358	Chr15(GRCh37):g.28430358A>G	p.?	p.?	56
rs73362615	15	28430552	HERC2	4868	NM_004667.4		intron	GRCh37	28430552	28430552	Chr15(GRCh37):g.28430552G>C	p.?	p.?	56
	15	28430599	HERC2	4868	NM_004667.4		intron	GRCh37	28430599	28430599	Chr15(GRCh37):g.28430599G>A	p.?	p.?	56
	15	28430927	HERC2	4868	NM_004667.4		intron	GRCh37	28430927	28430927	Chr15(GRCh37):g.28430927C>A	p.?	p.?	56
rs59027140	15	28432043	HERC2	4868	NM_004667.4		intron	GRCh37	28432043	28432043	Chr15(GRCh37):g.28432043T>G	p.?	p.?	56
rs56809329	15	28432096	HERC2	4868	NM_004667.4		intron	GRCh37	28432096	28432096	Chr15(GRCh37):g.28432096A>G	p.?	p.?	56
	15	28432353	HERC2	4868	NM_004667.4		intron	GRCh37	28432353	28432353	Chr15(GRCh37):g.28432353C>A	p.?	p.?	56
	15	28432404	HERC2	4868	NM_004667.4		intron	GRCh37	28432404	28432404	Chr15(GRCh37):g.28432404A>G	p.?	p.?	56
rs10152874	15	28433404	HERC2	4868	NM_004667.4		intron	GRCh37	28433404	28433404	Chr15(GRCh37):g.28433404A>G	p.?	p.?	56
rs78980176	15	28433470	HERC2	4868	NM_004667.4		intron	GRCh37	28433470	28433470	Chr15(GRCh37):g.28433470C>T	p.?	p.?	56
rs74400391	15	28434359	HERC2	4868	NM_004667.4		intron	GRCh37	28434359	28434359	Chr15(GRCh37):g.28434359C>T	p.?	p.?	55
rs8027732	15	28434550	HERC2	4868	NM_004667.4		intron	GRCh37	28434550	28434550	Chr15(GRCh37):g.28434550G>A	p.?	p.?	55
rs8032355	15	28434856	HERC2	4868	NM_004667.4		intron	GRCh37	28434856	28434856	Chr15(GRCh37):g.28434856G>A	p.?	p.?	55
rs8041320	15	28434985	HERC2	4868	NM_004667.4		intron	GRCh37	28434985	28434985	Chr15(GRCh37):g.28434985T>A	p.?	p.?	55
	15	28435179	HERC2	4868	NM_004667.4		intron	GRCh37	28435179	28435179	Chr15(GRCh37):g.28435179G>A	p.?	p.?	55
rs7167907	15	28435311	HERC2	4868	NM_004667.4		intron	GRCh37	28435311	28435311	Chr15(GRCh37):g.28435311C>T	p.?	p.?	55
rs7166814	15	28436596	HERC2	4868	NM_004667.4		intron	GRCh37	28436596	28436596	Chr15(GRCh37):g.28436596T>C	p.?	p.?	54
rs7161787	15	28436742	HERC2	4868	NM_004667.4		intron	GRCh37	28436742	28436742	Chr15(GRCh37):g.28436742G>A	p.?	p.?	54
rs183284907	15	28436777	HERC2	4868	NM_004667.4		intron	GRCh37	28436777	28436777	Chr15(GRCh37):g.28436777T>C	p.?	p.?	53
rs72714143	15	28437061	HERC2	4868	NM_004667.4		intron	GRCh37	28437061	28437061	Chr15(GRCh37):g.28437061A>G	p.?	p.?	53
rs11856675	15	28437441	HERC2	4868	NM_004667.4		intron	GRCh37	28437441	28437441	Chr15(GRCh37):g.28437441T>C	p.?	p.?	53
rs59660294	15	28437914	HERC2	4868	NM_004667.4		intron	GRCh37	28437914	28437914	Chr15(GRCh37):g.28437914C>T	p.?	p.?	53
rs4073541	15	28438350	HERC2	4868	NM_004667.4		intron	GRCh37	28438350	28438350	Chr15(GRCh37):g.28438350A>G	p.?	p.?	53
rs142723943	15	28438482	HERC2	4868	NM_004667.4		intron	GRCh37	28438482	28438482	Chr15(GRCh37):g.28438482T>C	p.?	p.?	53
rs180725722	15	28438833	HERC2	4868	NM_004667.4		intron	GRCh37	28438833	28438833	Chr15(GRCh37):g.28438833C>A	p.?	p.?	53
rs8030941	15	28439020	HERC2	4868	NM_004667.4		intron	GRCh37	28439020	28439020	Chr15(GRCh37):g.28439020C>T	p.?	p.?	53
rs8031097	15	28439057	HERC2	4868	NM_004667.4		intron	GRCh37	28439057	28439057	Chr15(GRCh37):g.28439057C>T	p.?	p.?	53
	15	28439300	HERC2	4868	NM_004667.4		intron	GRCh37	28439300	28439300	Chr15(GRCh37):g.28439300A>C	p.?	p.?	53
	15	28439301	HERC2	4868	NM_004667.4		intron	GRCh37	28439301	28439301	Chr15(GRCh37):g.28439301T>C	p.?	p.?	53
	15	28439589	HERC2	4868	NM_004667.4		intron	GRCh37	28439589	28439589	Chr15(GRCh37):g.28439589G>T	p.?	p.?	52
	15	28439599	HERC2	4868	NM_004667.4		intron	GRCh37	28439599	28439599	Chr15(GRCh37):g.28439599G>C	p.?	p.?	52
	15	28439621	HERC2	4868	NM_004667.4		intron	GRCh37	28439621	28439621	Chr15(GRCh37):g.28439621C>T	p.?	p.?	52
	15	28439921	HERC2	4868	NM_004667.4		intron	GRCh37	28439921	28439921	Chr15(GRCh37):g.28439921G>C	p.?	p.?	52
rs6497287	15	28440287	HERC2	4868	NM_004667.4		intron	GRCh37	28440287	28440287	Chr15(GRCh37):g.28440287T>C	p.?	p.?	52
rs7169925	15	28440738	HERC2	4868	NM_004667.4		intron	GRCh37	28440738	28440738	Chr15(GRCh37):g.28440738T>C	p.?	p.?	52
rs7176930	15	28440745	HERC2	4868	NM_004667.4		intron	GRCh37	28440745	28440745	Chr15(GRCh37):g.28440745T>C	p.?	p.?	52
rs7162368	15	28440748	HERC2	4868	NM_004667.4		intron	GRCh37	28440748	28440748	Chr15(GRCh37):g.28440748C>T	p.?	p.?	52
rs7171281	15	28440779	HERC2	4868	NM_004667.4		intron	GRCh37	28440779	28440779	Chr15(GRCh37):g.28440779A>G	p.?	p.?	52
rs74005643	15	28441111	HERC2	4868	NM_004667.4		intron	GRCh37	28441111	28441111	Chr15(GRCh37):g.28441111T>C	p.?	p.?	52
	15	28441185	HERC2	4868	NM_004667.4		intron	GRCh37	28441185	28441185	Chr15(GRCh37):g.28441185T>A	p.?	p.?	52
	15	28441352	HERC2	4868	NM_004667.4		intron	GRCh37	28441352	28441352	Chr15(GRCh37):g.28441352C>T	p.?	p.?	52
	15	28441518	HERC2	4868	NM_004667.4		intron	GRCh37	28441518	28441518	Chr15(GRCh37):g.28441518A>G	p.?	p.?	52
rs2525936	15	28441817	HERC2	4868	NM_004667.4		intron	GRCh37	28441817	28441817	Chr15(GRCh37):g.28441817G>T	p.?	p.?	51
rs2525936	15	28441817	HERC2	4868	NM_004667.4		intron	GRCh37	28441817	28441817	Chr15(GRCh37):g.28441817G>T	p.?	p.?	51
rs58918762	15	28442077	HERC2	4868	NM_004667.4		intron	GRCh37	28442077	28442077	Chr15(GRCh37):g.28442077C>T	p.?	p.?	51
	15	28442488	HERC2	4868	NM_004667.4		intron	GRCh37	28442488	28442488	Chr15(GRCh37):g.28442488G>A	p.?	p.?	51
	15	28442489	HERC2	4868	NM_004667.4		intron	GRCh37	28442489	28442489	Chr15(GRCh37):g.28442489A>G	p.?	p.?	51
rs58424834	15	28442804	HERC2	4868	NM_004667.4		intron	GRCh37	28442804	28442804	Chr15(GRCh37):g.28442804T>C	p.?	p.?	50
rs8041209	15	28443658	HERC2	4868	NM_004667.4		intron	GRCh37	28443658	28443658	Chr15(GRCh37):g.28443658G>T	p.?	p.?	50
rs8024600	15	28443682	HERC2	4868	NM_004667.4		intron	GRCh37	28443682	28443682	Chr15(GRCh37):g.28443682A>G	p.?	p.?	50
	15	28444026	HERC2	4868	NM_004667.4		intron	GRCh37	28444026	28444026	Chr15(GRCh37):g.28444026G>A	p.?	p.?	49
	15	28444028	HERC2	4868	NM_004667.4		intron	GRCh37	28444028	28444028	Chr15(GRCh37):g.28444028T>A	p.?	p.?	49
rs77519763	15	28444315	HERC2	4868	NM_004667.4		intron	GRCh37	28444315	28444315	Chr15(GRCh37):g.28444315T>C	p.?	p.?	49
rs8042619	15	28444680	HERC2	4868	NM_004667.4		intron	GRCh37	28444680	28444680	Chr15(GRCh37):g.28444680C>A	p.?	p.?	49
rs6497288	15	28444857	HERC2	4868	NM_004667.4		intron	GRCh37	28444857	28444857	Chr15(GRCh37):g.28444857C>A	p.?	p.?	49
rs7180372	15	28445053	HERC2	4868	NM_004667.4		intron	GRCh37	28445053	28445053	Chr15(GRCh37):g.28445053T>C	p.?	p.?	49
	15	28445123	HERC2	4868	NM_004667.4		intron	GRCh37	28445123	28445123	Chr15(GRCh37):g.28445123C>A	p.?	p.?	49
rs7171058	15	28445281	HERC2	4868	NM_004667.4		intron	GRCh37	28445281	28445281	Chr15(GRCh37):g.28445281G>A	p.?	p.?	48
rs141653387	15	28445537	HERC2	4868	NM_004667.4		intron	GRCh37	28445537	28445537	Chr15(GRCh37):g.28445537C>T	p.?	p.?	48
rs113505002	15	28445602	HERC2	4868	NM_004667.4		intron	GRCh37	28445602	28445602	Chr15(GRCh37):g.28445602A>T	p.?	p.?	48
rs61751204	15	28446703	HERC2	4868	NM_004667.4		intron	GRCh37	28446703	28446703	Chr15(GRCh37):g.28446703G>A	p.?	p.?	48
	15	28446725	HERC2	4868	NM_004667.4		intron	GRCh37	28446725	28446725	Chr15(GRCh37):g.28446725C>A	p.?	p.?	48
	15	28446733	HERC2	4868	NM_004667.4		intron	GRCh37	28446733	28446733	Chr15(GRCh37):g.28446733C>A	p.?	p.?	48
	15	28446750	HERC2	4868	NM_004667.4		intron	GRCh37	28446750	28446750	Chr15(GRCh37):g.28446750C>T	p.?	p.?	48
rs181990497	15	28448747	HERC2	4868	NM_004667.4		intron	GRCh37	28448747	28448747	Chr15(GRCh37):g.28448747G>A	p.?	p.?	46
	15	28448750	HERC2	4868	NM_004667.4		intron	GRCh37	28448750	28448750	Chr15(GRCh37):g.28448750T>C	p.?	p.?	46
rs28539658	15	28450073	HERC2	4868	NM_004667.4		intron	GRCh37	28450073	28450073	Chr15(GRCh37):g.28450073A>G	p.?	p.?	45
rs149114088	15	28450243	HERC2	4868	NM_004667.4		intron	GRCh37	28450243	28450243	Chr15(GRCh37):g.28450243T>C	p.?	p.?	45
rs144576032	15	28450245	HERC2	4868	NM_004667.4		intron	GRCh37	28450245	28450245	Chr15(GRCh37):g.28450245G>C	p.?	p.?	45
rs112730805	15	28450272	HERC2	4868	NM_004667.4		intron	GRCh37	28450272	28450272	Chr15(GRCh37):g.28450272A>C	p.?	p.?	45
	15	28450284	HERC2	4868	NM_004667.4		intron	GRCh37	28450284	28450284	Chr15(GRCh37):g.28450284G>A	p.?	p.?	45
	15	28450285	HERC2	4868	NM_004667.4		intron	GRCh37	28450285	28450285	Chr15(GRCh37):g.28450285A>C	p.?	p.?	45
rs111425631	15	28450302	HERC2	4868	NM_004667.4		intron	GRCh37	28450302	28450302	Chr15(GRCh37):g.28450302A>G	p.?	p.?	45
	15	28450313	HERC2	4868	NM_004667.4		intron	GRCh37	28450313	28450313	Chr15(GRCh37):g.28450313A>G	p.?	p.?	45
rs117483108	15	28450345	HERC2	4868	NM_004667.4		intron	GRCh37	28450345	28450345	Chr15(GRCh37):g.28450345C>T	p.?	p.?	45
	15	28450858	HERC2	4868	NM_004667.4		intron	GRCh37	28450858	28450858	Chr15(GRCh37):g.28450858C>T	p.?	p.?	45
	15	28450861	HERC2	4868	NM_004667.4		intron	GRCh37	28450861	28450861	Chr15(GRCh37):g.28450861T>C	p.?	p.?	45
	15	28451090	HERC2	4868	NM_004667.4		intron	GRCh37	28451090	28451090	Chr15(GRCh37):g.28451090G>A	p.?	p.?	45
	15	28451161	HERC2	4868	NM_004667.4		intron	GRCh37	28451161	28451161	Chr15(GRCh37):g.28451161T>C	p.?	p.?	45
rs6497289	15	28453047	HERC2	4868	NM_004667.4		intron	GRCh37	28453047	28453047	Chr15(GRCh37):g.28453047T>C	p.?	p.?	45
rs2238289	15	28453215	HERC2	4868	NM_004667.4		intron	GRCh37	28453215	28453215	Chr15(GRCh37):g.28453215A>G	p.?	p.?	45
rs59310062	15	28453636	HERC2	4868	NM_004667.4		intron	GRCh37	28453636	28453636	Chr15(GRCh37):g.28453636T>C	p.?	p.?	45
	15	28454071	HERC2	4868	NM_004667.4		intron	GRCh37	28454071	28454071	Chr15(GRCh37):g.28454071C>T	p.?	p.?	44
	15	28454086	HERC2	4868	NM_004667.4		intron	GRCh37	28454086	28454086	Chr15(GRCh37):g.28454086C>T	p.?	p.?	44
rs148357712	15	28454120	HERC2	4868	NM_004667.4		intron	GRCh37	28454120	28454120	Chr15(GRCh37):g.28454120A>T	p.?	p.?	44
	15	28454154	HERC2	4868	NM_004667.4		intron	GRCh37	28454154	28454154	Chr15(GRCh37):g.28454154G>A	p.?	p.?	44
	15	28454240	HERC2	4868	NM_004667.4		intron	GRCh37	28454240	28454240	Chr15(GRCh37):g.28454240A>G	p.?	p.?	44
	15	28454244	HERC2	4868	NM_004667.4		intron	GRCh37	28454244	28454244	Chr15(GRCh37):g.28454244C>T	p.?	p.?	44
	15	28454245	HERC2	4868	NM_004667.4		intron	GRCh37	28454245	28454245	Chr15(GRCh37):g.28454245A>G	p.?	p.?	44
	15	28454291	HERC2	4868	NM_004667.4		intron	GRCh37	28454291	28454291	Chr15(GRCh37):g.28454291A>G	p.?	p.?	44
	15	28454306	HERC2	4868	NM_004667.4		intron	GRCh37	28454306	28454306	Chr15(GRCh37):g.28454306T>C	p.?	p.?	44
	15	28454313	HERC2	4868	NM_004667.4		intron	GRCh37	28454313	28454313	Chr15(GRCh37):g.28454313C>T	p.?	p.?	44
rs138289458	15	28454314	HERC2	4868	NM_004667.4		intron	GRCh37	28454314	28454314	Chr15(GRCh37):g.28454314A>G	p.?	p.?	44
	15	28454322	HERC2	4868	NM_004667.4		intron	GRCh37	28454322	28454322	Chr15(GRCh37):g.28454322A>G	p.?	p.?	44
	15	28454330	HERC2	4868	NM_004667.4		intron	GRCh37	28454330	28454330	Chr15(GRCh37):g.28454330G>A	p.?	p.?	44
	15	28454358	HERC2	4868	NM_004667.4		intron	GRCh37	28454358	28454358	Chr15(GRCh37):g.28454358A>G	p.?	p.?	44
	15	28454679	HERC2	4868	NM_004667.4		intron	GRCh37	28454679	28454679	Chr15(GRCh37):g.28454679T>C	p.?	p.?	44
	15	28454682	HERC2	4868	NM_004667.4		intron	GRCh37	28454682	28454682	Chr15(GRCh37):g.28454682A>G	p.?	p.?	44
	15	28454711	HERC2	4868	NM_004667.4		intron	GRCh37	28454711	28454711	Chr15(GRCh37):g.28454711G>C	p.?	p.?	44
	15	28454731	HERC2	4868	NM_004667.4		intron	GRCh37	28454731	28454731	Chr15(GRCh37):g.28454731T>C	p.?	p.?	44
rs138770130	15	28454740	HERC2	4868	NM_004667.4		intron	GRCh37	28454740	28454740	Chr15(GRCh37):g.28454740T>C	p.?	p.?	44
rs187673417	15	28454769	HERC2	4868	NM_004667.4		intron	GRCh37	28454769	28454769	Chr15(GRCh37):g.28454769A>G	p.?	p.?	44
	15	28454784	HERC2	4868	NM_004667.4		intron	GRCh37	28454784	28454784	Chr15(GRCh37):g.28454784A>C	p.?	p.?	44
	15	28454846	HERC2	4868	NM_004667.4		intron	GRCh37	28454846	28454846	Chr15(GRCh37):g.28454846T>C	p.?	p.?	44
rs143474180	15	28454973	HERC2	4868	NM_004667.4		intron	GRCh37	28454973	28454973	Chr15(GRCh37):g.28454973G>A	p.?	p.?	44
	15	28455265	HERC2	4868	NM_004667.4		intron	GRCh37	28455265	28455265	Chr15(GRCh37):g.28455265G>A	p.?	p.?	44
rs7173814	15	28455312	HERC2	4868	NM_004667.4		intron	GRCh37	28455312	28455312	Chr15(GRCh37):g.28455312C>T	p.?	p.?	44
rs74950057	15	28455346	HERC2	4868	NM_004667.4		intron	GRCh37	28455346	28455346	Chr15(GRCh37):g.28455346C>G	p.?	p.?	44
rs183049400	15	28455371	HERC2	4868	NM_004667.4		intron	GRCh37	28455371	28455371	Chr15(GRCh37):g.28455371C>A	p.?	p.?	44
rs187326346	15	28455373	HERC2	4868	NM_004667.4		intron	GRCh37	28455373	28455373	Chr15(GRCh37):g.28455373G>A	p.?	p.?	44
	15	28455680	HERC2	4868	NM_004667.4		intron	GRCh37	28455680	28455680	Chr15(GRCh37):g.28455680G>T	p.?	p.?	44
	15	28455687	HERC2	4868	NM_004667.4		intron	GRCh37	28455687	28455687	Chr15(GRCh37):g.28455687A>T	p.?	p.?	44
rs77019455	15	28455749	HERC2	4868	NM_004667.4		intron	GRCh37	28455749	28455749	Chr15(GRCh37):g.28455749C>G	p.?	p.?	44
	15	28455799	HERC2	4868	NM_004667.4		intron	GRCh37	28455799	28455799	Chr15(GRCh37):g.28455799T>A	p.?	p.?	44
rs2525919	15	28455800	HERC2	4868	NM_004667.4		intron	GRCh37	28455800	28455800	Chr15(GRCh37):g.28455800A>T	p.?	p.?	44
rs58278950	15	28455875	HERC2	4868	NM_004667.4		intron	GRCh37	28455875	28455875	Chr15(GRCh37):g.28455875G>A	p.?	p.?	44
rs2240208	15	28455884	HERC2	4868	NM_004667.4		intron	GRCh37	28455884	28455884	Chr15(GRCh37):g.28455884A>G	p.?	p.?	44
rs7183945	15	28455917	HERC2	4868	NM_004667.4		intron	GRCh37	28455917	28455917	Chr15(GRCh37):g.28455917G>A	p.?	p.?	44
	15	28456382	HERC2	4868	NM_004667.4		intron	GRCh37	28456382	28456382	Chr15(GRCh37):g.28456382C>T	p.?	p.?	44
	15	28456744	HERC2	4868	NM_004667.4		intron	GRCh37	28456744	28456744	Chr15(GRCh37):g.28456744G>C	p.?	p.?	44
	15	28456918	HERC2	4868	NM_004667.4		intron	GRCh37	28456918	28456918	Chr15(GRCh37):g.28456918G>T	p.?	p.?	44
rs8024719	15	28457031	HERC2	4868	NM_004667.4		intron	GRCh37	28457031	28457031	Chr15(GRCh37):g.28457031C>T	p.?	p.?	43
rs2525913	15	28457294	HERC2	4868	NM_004667.4		intron	GRCh37	28457294	28457294	Chr15(GRCh37):g.28457294A>G	p.?	p.?	43
	15	28457502	HERC2	4868	NM_004667.4		intron	GRCh37	28457502	28457502	Chr15(GRCh37):g.28457502C>T	p.?	p.?	43
rs149963581	15	28457540	HERC2	4868	NM_004667.4		intron	GRCh37	28457540	28457540	Chr15(GRCh37):g.28457540G>C	p.?	p.?	43
rs76169039	15	28457555	HERC2	4868	NM_004667.4		intron	GRCh37	28457555	28457555	Chr15(GRCh37):g.28457555C>T	p.?	p.?	43
rs190369651	15	28459154	HERC2	4868	NM_004667.4		intron	GRCh37	28459154	28459154	Chr15(GRCh37):g.28459154C>A	p.?	p.?	42
	15	28459183	HERC2	4868	NM_004667.4		intron	GRCh37	28459183	28459183	Chr15(GRCh37):g.28459183C>T	p.?	p.?	41
	15	28459186	HERC2	4868	NM_004667.4		intron	GRCh37	28459186	28459186	Chr15(GRCh37):g.28459186C>T	p.?	p.?	41
	15	28459190	HERC2	4868	NM_004667.4		intron	GRCh37	28459190	28459190	Chr15(GRCh37):g.28459190G>C	p.?	p.?	41
rs150280398	15	28460081	HERC2	4868	NM_004667.4		intron	GRCh37	28460081	28460081	Chr15(GRCh37):g.28460081C>T	p.?	p.?	40
rs73362650	15	28460082	HERC2	4868	NM_004667.4		intron	GRCh37	28460082	28460082	Chr15(GRCh37):g.28460082G>C	p.?	p.?	40
rs74417197	15	28460144	HERC2	4868	NM_004667.4		intron	GRCh37	28460144	28460144	Chr15(GRCh37):g.28460144C>T	p.?	p.?	40
rs112493824	15	28460475	HERC2	4868	NM_004667.4		intron	GRCh37	28460475	28460475	Chr15(GRCh37):g.28460475T>A	p.?	p.?	39
rs3901525	15	28460519	HERC2	4868	NM_004667.4		intron	GRCh37	28460519	28460519	Chr15(GRCh37):g.28460519C>T	p.?	p.?	39
	15	28460542	HERC2	4868	NM_004667.4		intron	GRCh37	28460542	28460542	Chr15(GRCh37):g.28460542G>A	p.?	p.?	39
rs57641774	15	28460586	HERC2	4868	NM_004667.4		intron	GRCh37	28460586	28460586	Chr15(GRCh37):g.28460586G>A	p.?	p.?	39
rs8030794	15	28461161	HERC2	4868	NM_004667.4		intron	GRCh37	28461161	28461161	Chr15(GRCh37):g.28461161T>G	p.?	p.?	39
rs113285955	15	28462147	HERC2	4868	NM_004667.4		intron	GRCh37	28462147	28462147	Chr15(GRCh37):g.28462147C>G	p.?	p.?	39
	15	28462271	HERC2	4868	NM_004667.4		intron	GRCh37	28462271	28462271	Chr15(GRCh37):g.28462271C>T	p.?	p.?	39
rs13379587	15	28463254	HERC2	4868	NM_004667.4		intron	GRCh37	28463254	28463254	Chr15(GRCh37):g.28463254G>A	p.?	p.?	38
	15	28463455	HERC2	4868	NM_004667.4		intron	GRCh37	28463455	28463455	Chr15(GRCh37):g.28463455C>T	p.?	p.?	38
	15	28463462	HERC2	4868	NM_004667.4		intron	GRCh37	28463462	28463462	Chr15(GRCh37):g.28463462G>A	p.?	p.?	38
rs59474042	15	28463465	HERC2	4868	NM_004667.4		intron	GRCh37	28463465	28463465	Chr15(GRCh37):g.28463465G>A	p.?	p.?	38
	15	28463472	HERC2	4868	NM_004667.4		intron	GRCh37	28463472	28463472	Chr15(GRCh37):g.28463472C>T	p.?	p.?	38
	15	28463474	HERC2	4868	NM_004667.4		intron	GRCh37	28463474	28463474	Chr15(GRCh37):g.28463474G>A	p.?	p.?	38
	15	28463536	HERC2	4868	NM_004667.4		intron	GRCh37	28463536	28463536	Chr15(GRCh37):g.28463536G>T	p.?	p.?	38
rs58875335	15	28463568	HERC2	4868	NM_004667.4		intron	GRCh37	28463568	28463568	Chr15(GRCh37):g.28463568A>C	p.?	p.?	38
	15	28463575	HERC2	4868	NM_004667.4		intron	GRCh37	28463575	28463575	Chr15(GRCh37):g.28463575A>G	p.?	p.?	38
rs59600059	15	28463589	HERC2	4868	NM_004667.4		intron	GRCh37	28463589	28463589	Chr15(GRCh37):g.28463589G>A	p.?	p.?	38
	15	28463618	HERC2	4868	NM_004667.4		intron	GRCh37	28463618	28463618	Chr15(GRCh37):g.28463618G>A	p.?	p.?	38
	15	28463633	HERC2	4868	NM_004667.4		intron	GRCh37	28463633	28463633	Chr15(GRCh37):g.28463633A>G	p.?	p.?	38
rs79141613	15	28464623	HERC2	4868	NM_004667.4		intron	GRCh37	28464623	28464623	Chr15(GRCh37):g.28464623C>T	p.?	p.?	38
	15	28464781	HERC2	4868	NM_004667.4		intron	GRCh37	28464781	28464781	Chr15(GRCh37):g.28464781G>T	p.?	p.?	37
rs8040177	15	28464920	HERC2	4868	NM_004667.4		intron	GRCh37	28464920	28464920	Chr15(GRCh37):g.28464920C>T	p.?	p.?	37
rs137905339	15	28465179	HERC2	4868	NM_004667.4		intron	GRCh37	28465179	28465179	Chr15(GRCh37):g.28465179T>C	p.?	p.?	37
rs72714145	15	28465435	HERC2	4868	NM_004667.4		intron	GRCh37	28465435	28465435	Chr15(GRCh37):g.28465435G>A	p.?	p.?	37
	15	28465527	HERC2	4868	NM_004667.4		intron	GRCh37	28465527	28465527	Chr15(GRCh37):g.28465527A>G	p.?	p.?	37
	15	28465534	HERC2	4868	NM_004667.4		intron	GRCh37	28465534	28465534	Chr15(GRCh37):g.28465534T>C	p.?	p.?	37
	15	28465535	HERC2	4868	NM_004667.4		intron	GRCh37	28465535	28465535	Chr15(GRCh37):g.28465535G>A	p.?	p.?	37
	15	28465539	HERC2	4868	NM_004667.4		intron	GRCh37	28465539	28465539	Chr15(GRCh37):g.28465539G>C	p.?	p.?	37
	15	28465546	HERC2	4868	NM_004667.4		intron	GRCh37	28465546	28465546	Chr15(GRCh37):g.28465546C>A	p.?	p.?	37
	15	28465560	HERC2	4868	NM_004667.4		intron	GRCh37	28465560	28465560	Chr15(GRCh37):g.28465560G>A	p.?	p.?	37
rs201594733	15	28466724	HERC2	4868	NM_004667.4		intron	GRCh37	28466724	28466724	Chr15(GRCh37):g.28466724A>G	p.?	p.?	36
	15	28466748	HERC2	4868	NM_004667.4		intron	GRCh37	28466748	28466748	Chr15(GRCh37):g.28466748C>G	p.?	p.?	36
	15	28466781	HERC2	4868	NM_004667.4		intron	GRCh37	28466781	28466781	Chr15(GRCh37):g.28466781C>A	p.?	p.?	36
rs28410461	15	28467436	HERC2	4868	NM_004667.4		intron	GRCh37	28467436	28467436	Chr15(GRCh37):g.28467436C>A	p.?	p.?	36
rs192627690	15	28467557	HERC2	4868	NM_004667.4		intron	GRCh37	28467557	28467557	Chr15(GRCh37):g.28467557A>C	p.?	p.?	36
rs8182028	15	28467935	HERC2	4868	NM_004667.4		intron	GRCh37	28467935	28467935	Chr15(GRCh37):g.28467935T>C	p.?	p.?	36
rs8182077	15	28467970	HERC2	4868	NM_004667.4		intron	GRCh37	28467970	28467970	Chr15(GRCh37):g.28467970G>A	p.?	p.?	36
rs4932684	15	28468348	HERC2	4868	NM_004667.4		intron	GRCh37	28468348	28468348	Chr15(GRCh37):g.28468348T>C	p.?	p.?	36
	15	28468481	HERC2	4868	NM_004667.4		intron	GRCh37	28468481	28468481	Chr15(GRCh37):g.28468481C>A	p.?	p.?	36
	15	28468492	HERC2	4868	NM_004667.4		intron	GRCh37	28468492	28468492	Chr15(GRCh37):g.28468492C>T	p.?	p.?	36
	15	28468516	HERC2	4868	NM_004667.4		intron	GRCh37	28468516	28468516	Chr15(GRCh37):g.28468516T>G	p.?	p.?	36
	15	28468520	HERC2	4868	NM_004667.4		intron	GRCh37	28468520	28468520	Chr15(GRCh37):g.28468520C>T	p.?	p.?	36
	15	28468567	HERC2	4868	NM_004667.4		intron	GRCh37	28468567	28468567	Chr15(GRCh37):g.28468567G>A	p.?	p.?	36
	15	28468571	HERC2	4868	NM_004667.4		intron	GRCh37	28468571	28468571	Chr15(GRCh37):g.28468571C>A	p.?	p.?	36
rs3940272	15	28468723	HERC2	4868	NM_004667.4		intron	GRCh37	28468723	28468723	Chr15(GRCh37):g.28468723T>G	p.?	p.?	36
rs73362658	15	28468893	HERC2	4868	NM_004667.4		intron	GRCh37	28468893	28468893	Chr15(GRCh37):g.28468893G>A	p.?	p.?	36
rs117624692	15	28470160	HERC2	4868	NM_004667.4		intron	GRCh37	28470160	28470160	Chr15(GRCh37):g.28470160G>A	p.?	p.?	36
rs4372669	15	28470215	HERC2	4868	NM_004667.4		intron	GRCh37	28470215	28470215	Chr15(GRCh37):g.28470215G>C	p.?	p.?	36
rs138399706	15	28470266	HERC2	4868	NM_004667.4		intron	GRCh37	28470266	28470266	Chr15(GRCh37):g.28470266C>T	p.?	p.?	36
rs56842627	15	28470721	HERC2	4868	NM_004667.4		intron	GRCh37	28470721	28470721	Chr15(GRCh37):g.28470721G>A	p.?	p.?	35
	15	28470744	HERC2	4868	NM_004667.4		intron	GRCh37	28470744	28470744	Chr15(GRCh37):g.28470744T>C	p.?	p.?	35
rs61146234	15	28471029	HERC2	4868	NM_004667.4		intron	GRCh37	28471029	28471029	Chr15(GRCh37):g.28471029G>A	p.?	p.?	35
rs2525894	15	28471695	HERC2	4868	NM_004667.4		intron	GRCh37	28471695	28471695	Chr15(GRCh37):g.28471695T>A	p.?	p.?	35
rs2525893	15	28471701	HERC2	4868	NM_004667.4		intron	GRCh37	28471701	28471701	Chr15(GRCh37):g.28471701A>G	p.?	p.?	35
	15	28471705	HERC2	4868	NM_004667.4		intron	GRCh37	28471705	28471705	Chr15(GRCh37):g.28471705C>A	p.?	p.?	35
	15	28471709	HERC2	4868	NM_004667.4		intron	GRCh37	28471709	28471709	Chr15(GRCh37):g.28471709T>C	p.?	p.?	35
	15	28471771	HERC2	4868	NM_004667.4		intron	GRCh37	28471771	28471771	Chr15(GRCh37):g.28471771C>T	p.?	p.?	35
	15	28472141	HERC2	4868	NM_004667.4		intron	GRCh37	28472141	28472141	Chr15(GRCh37):g.28472141C>G	p.?	p.?	35
	15	28472359	HERC2	4868	NM_004667.4		intron	GRCh37	28472359	28472359	Chr15(GRCh37):g.28472359T>A	p.?	p.?	35
rs111334430	15	28472398	HERC2	4868	NM_004667.4		intron	GRCh37	28472398	28472398	Chr15(GRCh37):g.28472398G>A	p.?	p.?	35
rs8030709	15	28472485	HERC2	4868	NM_004667.4		intron	GRCh37	28472485	28472485	Chr15(GRCh37):g.28472485C>T	p.?	p.?	35
rs57305391	15	28473066	HERC2	4868	NM_004667.4		intron	GRCh37	28473066	28473066	Chr15(GRCh37):g.28473066G>C	p.?	p.?	35
rs55912569	15	28473067	HERC2	4868	NM_004667.4		intron	GRCh37	28473067	28473067	Chr15(GRCh37):g.28473067G>A	p.?	p.?	35
	15	28473747	HERC2	4868	NM_004667.4		intron	GRCh37	28473747	28473747	Chr15(GRCh37):g.28473747T>A	p.?	p.?	35
rs79087600	15	28473794	HERC2	4868	NM_004667.4		intron	GRCh37	28473794	28473794	Chr15(GRCh37):g.28473794T>C	p.?	p.?	35
rs76228202	15	28473961	HERC2	4868	NM_004667.4		intron	GRCh37	28473961	28473961	Chr15(GRCh37):g.28473961C>T	p.?	p.?	34
rs112061942	15	28474182	HERC2	4868	NM_004667.4		intron	GRCh37	28474182	28474182	Chr15(GRCh37):g.28474182T>C	p.?	p.?	34
rs2428650	15	28475370	HERC2	4868	NM_004667.4		intron	GRCh37	28475370	28475370	Chr15(GRCh37):g.28475370C>T	p.?	p.?	31
[truncated: 139 more rows]
